# Supplementary material for: Serial Xenotransplantation in NSG Mice Promotes a Hybrid Epithelial/Mesenchymal Gene Expression Signature and Stemness in Rhabdomyosarcoma Cells
Source: Cancers (Basel). 2020 Jan 13;12(1):196. doi: 10.3390/cancers12010196 (PMC7016569; doi:10.3390/cancers12010196)
Supplement: Supplementary file 1 [file cancers-12-00196-s001.zip]

Archive with 2 entries (2 files):
- Skoda_et_al_Cancers_Supplementary_Materials.pdf
- Skoda_et_al-Supplementary_Table_1.xlsx
