# Supplementary material for: Serial Xenotransplantation in NSG Mice Promotes a Hybrid Epithelial/Mesenchymal Gene Expression Signature and Stemness in Rhabdomyosarcoma Cells
Source: Cancers (Basel). 2020 Jan 13;12(1):196. doi: 10.3390/cancers12010196 (PMC7016569; doi:10.3390/cancers12010196)
Supplement: Supplementary file 1 [file cancers-12-00196-s001.zip › Skoda_et_al-Supplementary_Table_1.xlsx]

## Sheet: Expression data
																			Pearson's correlation score
id	NSTS11	LTB1	LTB5	LTB24	probes	seqname	strand	start	stop	total_probes	accession	genesymbol	genetitle	cytoband	entrezID	log2 FC in vivo passage #1 (LTB1/NSTS11)	log2 FC in vivo passage #2 (LTB5/NSTS11)	log2 FC in vivo passage #3 (LTB24/NSTS11)	downward trend of expression	upward trend of expression
7938225	3.58955	3.63479	4.27723	8.35728	7938225	chr11	+	7506713	7532602	32	ENST00000530135	OLFML1	olfactomedin-like 1	11p15.4	283298	0.0452414	0.687676	4.76773	-0.996152	0.998835
8081036	3.76915	4.28946	4.78183	8.52816	8081036	chr3	+	85008133	86117951	26	BC105999,ENST00000383699,ENST00000407528,ENST00000	CADM2	cell adhesion molecule 2	3p12.1	253559	0.520308	1.01268	4.75901	-0.99427	0.997715
8103894	5.10722	5.1458	5.62021	9.45681	8103894	chr4	-	185009859	185139055	25	BC035035,ENST00000296741,NM_153343	ENPP6	ectonucleotide pyrophosphatase/phosphodiesterase 6	4q35.1	133121	0.0385763	0.512991	4.34958	-0.993624	0.9973
8061094	5.23415	5.25141	5.11084	9.41959	8061094	chr20	+	17206752	17465223	45	BC040546,ENST00000377899,ENST00000262545,ENST00000	PCSK2	proprotein convertase subtilisin/kexin type 2	20p11.2	5126	0.0172525	-0.12331	4.18544	-0.97081	0.979521
7957570	5.82082	5.77206	7.24203	9.74821	7957570	chr12	+	94542499	94699225	37	AF030339,ENST00000258526,NM_005761	PLXNC1	plexin C1	12q23.3	10154	-0.0487617	1.42121	3.92739	-0.987106	0.980018
8169061	4.8668	4.8872	5.5442	8.46343	8169061	chrX	+	103031743	103047548	35	AK292728,AK295374,AK295388,BC002665,BC095452,M2711	PLP1	proteolipid protein 1	Xq22	5354	0.0203983	0.677395	3.59663	-0.999197	1
8039607	6.06741	6.34516	6.53626	9.40363	8039607	chr19	-	57285920	57352075	26	AF208967,ENST00000326441,ENST00000292074,ENST00000	PEG3	paternally expressed 3	19q13.4	5178	0.277748	0.468846	3.33621	-0.987591	0.99302
7902702	5.1035	5.22891	5.06098	8.40015	7902702	chr1	+	86889769	86922241	26	AB026833,AF043977,AF127980,AK290348,BC041096,ENST0	CLCA2	chloride channel accessory 2	1p22.3	9635	0.125415	-0.042514	3.29665	-0.966865	0.976189
8091867	5.11991	5.57537	6.63156	8.26692	8091867	chr3	-	165490692	165555250	26	AK292063,BC018141,M16474,M16541,ENST00000264381,EN	BCHE	butyrylcholinesterase	3q26.1-q26.2	590	0.455459	1.51165	3.14701	-0.982659	0.974575
8082767	5.82943	5.82943	6.4214	8.92764	8082767	chr3	+	132757235	133115058	25	BC000568,ENST00000321871,ENST00000393130,ENST00000	TMEM108	transmembrane protein 108	3q21	66000	0	0.591964	3.09821	-0.99947	0.999976
8017867	6.51748	6.56441	7.28794	9.60038	8017867	chr17	-	66531257	66597530	39	BC036222,ENST00000226094,NR_027751,NM_017565,NM_00	FAM20A	family with sequence similarity 20, member A	17q24.2	54757	0.0469216	0.770452	3.08289	-0.999861	0.998424
7938730	5.15583	5.30276	6.28834	8.23182	7938730	chr11	+	17741110	17743678	30	BC064493,ENST00000250003,NM_002478	MYOD1	myogenic differentiation 1	11p15.4	4654	0.146926	1.13251	3.07598	-0.992385	0.98675
8101881	3.31987	3.89568	3.21212	6.38688	8101881	chr4	-	100226121	100242558	24	AF153821,ENST00000305046,ENST00000515694,ENST00000	ADH1B	alcohol dehydrogenase 1B (class I), beta polypeptide	4q23	125	0.575803	-0.107753	3.06701	-0.913296	0.928661
8057578	6.48193	6.93195	7.86444	9.47927	8057578	chr2	-	188209831	188313023	39	AK291630,AK292998,AY389506,L76380,U17473,ENST00000	CALCRL	calcitonin receptor-like	2q32.1	10203	0.450025	1.38252	2.99734	-0.987753	0.980824
8132151	4.14853	4.61172	4.18761	7.12128	8132151	chr7	+	31092142	31146323	32	BC117116,ENST00000304166,ENST00000409363,ENST00000	ADCYAP1R1	adenylate cyclase activating polypeptide 1 (pituitary) receptor type I	7p14	117	0.463193	0.0390744	2.97274	-0.940178	0.952893
8107722	4.89775	5.11877	5.5425	7.86442	8107722	chr5	+	126626523	126796908	33	ENST00000503335	MEGF10	multiple EGF-like-domains 10	5q33	84466	0.221019	0.64475	2.96667	-0.997574	0.999544
8166784	5.44925	5.1032	6.7598	8.36595	8166784	chrX	+	38420609	38548174	27	AB062057,AB102665,AK293178,AK293534,AK293552,BC018	TSPAN7	tetraspanin 7	Xp11.4	7102	-0.34605	1.31055	2.91671	-0.949541	0.93642
8157650	5.55878	6.68733	7.65245	8.44918	8157650	chr9	+	125133229	125157982	34	AK290022,AK295221,AK304403,BC029840,DQ180741,DQ180	PTGS1	prostaglandin-endoperoxide synthase 1 (prostaglandin G/H synthase and cyclooxygenase)	9q32-q33.3	5742	1.12854	2.09367	2.8904	-0.934043	0.919217
8083494	8.79785	8.84698	10.5056	11.6646	8083494	chr3	+	154797436	154901518	31	J03779,ENST00000492661,ENST00000460393,ENST0000046	MME	membrane metallo-endopeptidase	3q25.2	4311	0.0491247	1.70775	2.86677	-0.916275	0.89975
7990757	6.34232	6.06867	6.83339	9.14738	7990757	chr15	-	79214107	79237420	32	AF426247,AF426248,AK130158,BC002479,CR456881,ENST0	CTSH	cathepsin H	15q25.1	1512	-0.273643	0.491074	2.80506	-0.999626	0.997768
8150901	9.06302	8.67864	9.55483	11.8046	8150901	chr8	-	57353516	57358595	22	BC032505,ENST00000314922,NM_006211,NM_001135690	PENK	proenkephalin	8q23-q24	5179	-0.384385	0.491811	2.74158	-0.9981	0.99489
8148220	5.52012	5.70529	6.4174	8.23188	8148220	chr8	+	124864227	125132302	48	AB196633,ENST00000522917,ENST00000399018,NM_001039	FER1L6	fer-1-like 6 (C. elegans)	8q24.1	654463	0.185174	0.89728	2.71177	-0.997995	0.994719
8171172	8.36273	9.55485	10.6535	11.0606	8171172	chrX	-	3226606	3264682	23	AF245505	MXRA5	matrix-remodelling associated 5	Xp22.33	25878	1.19211	2.29077	2.69788	-0.84228	0.820347
8151423	5.30635	5.66025	6.23031	7.97736	8151423	chr8	-	75146939	75233572	28	BC140875,ENST00000342232,NM_020647	JPH1	junctophilin 1	8q21	56704	0.353905	0.923959	2.67101	-0.999692	0.997933
8128991	8.41613	8.43835	9.54733	11.0793	8128991	chr6	-	112429961	112575912	53	BC066552,ENST00000230538,ENST00000522006,ENST00000	LAMA4	laminin, alpha 4	6q21	3910	0.0222202	1.13121	2.66315	-0.976354	0.96706
8151310	7.55356	7.92224	8.87391	10.1488	8151310	chr8	-	72109668	72274467	29	NM_000503	EYA1	eyes absent homolog 1 (Drosophila)	8q13.3	2138	0.368679	1.32035	2.59523	-0.974461	0.964838
8162373	5.65009	5.32893	6.68769	8.22318	8162373	chr9	-	95146249	95166957	27	AF086912,ENST00000262551,ENST00000375561,NM_033014	OGN	osteoglycin	9q22	4969	-0.321166	1.03759	2.57309	-0.962463	0.951
8171624	4.19556	4.15542	4.8046	6.72313	8171624	chrX	-	19007427	19140755	34	AF538954,ENST00000357544,ENST00000379869,ENST00000	GPR64	G protein-coupled receptor 64	Xp22.13	10149	-0.0401407	0.609038	2.52756	-0.999485	0.997441
8104074	5.33091	5.46449	5.71486	7.81368	8104074	chr4	-	187454809	187476721	21	BC126297,ENST00000307161,NM_005958	MTNR1A	melatonin receptor 1A	4q35.1	4543	0.133573	0.38394	2.48276	-0.993243	0.99705
8174598	3.75257	5.96295	3.74586	6.21073	8174598	chrX	-	114238538	114253536	26	U70981,ENST00000371936,ENST00000243213,NM_000640	IL13RA2	interleukin 13 receptor, alpha 2	Xq13.1-q28	3598	2.21038	-0.00670616	2.45816	-0.390809	0.426837
8111915	5.67193	5.24021	5.13071	8.114	8111915	chr5	-	42799982	42812034	25	AK096125,BC015875,BC040075,BC046152,BC058919,ENST0	SEPP1	selenoprotein P, plasma, 1	5q31	6414	-0.431719	-0.541218	2.44207	-0.969927	0.978778
8176234	5.71593	5.8583	6.81091	8.13085	8176234	chrX	-	154505500	154563986	26	AK292785,ENST00000369449,NM_001289	CLIC2	chloride intracellular channel 2	Xq28	1193	0.142374	1.09498	2.41492	-0.976537	0.967276
8003667	6.41165	7.28625	8.24391	8.82478	8003667	chr17	+	1665253	1680868	23	AF400442,AB593011,AB593012,AB593013,AY513280,BC000	SERPINF1	serpin peptidase inhibitor, clade F (alpha-2 antiplasmin, pigment epithelium derived factor), member 1	17p13.3	5176	0.874609	1.83227	2.41314	-0.900202	0.882311
7951351	6.02338	6.52168	6.14098	8.42036	7951351	chr11	-	103777548	104035107	26	BC030645,ENST00000393158,ENST00000302251,NM_033135	PDGFD	platelet derived growth factor D	11q22.3	80310	0.498304	0.117604	2.39698	-0.932317	0.945865
8162394	8.72912	8.64499	9.59204	11.1011	8162394	chr9	-	95218487	95244788	33	BC063114,ENST00000375544,ENST00000375543,ENST00000	ASPN	asporin	9q22	54829	-0.0841304	0.862921	2.37196	-0.984066	0.97628
8067985	6.52473	6.87611	7.41694	8.8461	8067985	chr21	+	22370633	22912414	25	AK299054,BC052946,U75330,ENST00000400546,ENST00000	NCAM2	neural cell adhesion molecule 2	21q21.1	4685	0.351379	0.892212	2.32137	-0.998465	0.995501
7924465	6.24492	7.34873	6.42532	8.5285	7924465	chr1	-	222695600	222721445	38	AY358602,ENST00000343410,NM_024746	HHIPL2	HHIP-like 2	1q41	79802	1.10381	0.180396	2.28358	-0.785782	0.809583
8097991	6.57246	5.74853	5.85512	8.81379	8097991	chr4	+	156824847	156841550	30	AK289418,BC005355,BX647341,U32989,ENST00000573403,	TDO2	tryptophan 2,3-dioxygenase	4q31-q32	6999	-0.823929	-0.717334	2.24133	-0.983328	0.989739
8137010	6.09774	6.10352	6.98517	8.33773	8137010	chr7	+	145813453	148118086	31	AF319045,ENST00000361727,NM_014141	CNTNAP2	contactin associated protein-like 2	7q35	26047	0.00577609	0.887427	2.23999	-0.982191	0.97401
8157173	6.92677	7.23239	7.92492	9.15531	8157173	chr9	+	113431051	113563859	50	AF006464,BC109098,BC109099,ENST00000189978,ENST000	MUSK	muscle, skeletal, receptor tyrosine kinase	9q31.3-q32	4593	0.305618	0.998148	2.22854	-0.988772	0.982103
8014066	7.30676	6.88746	8.27025	9.53406	8014066	chr17	-	29644675	29648717	28	AK295311,ENST00000247270,ENST00000461237,ENST00000	EVI2A	ecotropic viral integration site 2A	17q11.2	2123	-0.419299	0.963493	2.22731	-0.944065	0.930312
8046160	6.86914	7.13071	6.97686	9.0782	8046160	chr2	+	170366212	170382772	28	AF333387,ENST00000554017,ENST00000284669,NM_006063	KBTBD10,BBS5	kelch repeat and BTB (POZ) domain containing 10,Bardet-Biedl syndrome 5	2q31.1	10324.1	0.261569	0.107719	2.20907	-0.961271	0.971401
8122334	7.97915	9.05158	7.99049	10.1807	8122334	chr6	+	139143884	139144936	20	AF110640,ENST00000249887,ENST00000424114,NM_178445	CCRL1	chemokine (C-C motif) receptor-like 1	3q22	51554	1.07244	0.0113445	2.20159	-0.752362	0.777778
8085797	5.78275	6.47271	6.80298	7.97912	8085797	chr3	-	24159705	24536313	36	ENST00000356447,NM_001128177	THRB	thyroid hormone receptor, beta	3p24.2	7068	0.689956	1.02023	2.19637	-0.999994	0.999349
8111443	6.10029	5.64787	6.16545	8.28827	8111443	chr5	-	34017963	34043336	23	AF329837,ENST00000382079,ENST00000382065,ENST00000	C1QTNF3	C1q and tumor necrosis factor related protein 3	5p13	114899	-0.452422	0.0651585	2.18798	-0.999623	0.999928
8060997	8.36446	8.52386	8.85309	10.5421	8060997	chr20	+	12989627	13145118	47	BC150644,ENST00000399002,ENST00000378194,NM_018327	SPTLC3	serine palmitoyltransferase, long chain base subunit 3	20p12.1	55304	0.159398	0.48863	2.17761	-0.998148	0.999771
8139057	4.49216	4.56862	4.79209	6.64618	8139057	chr7	-	36893961	37488511	25	AL136787,ENST00000310758,ENST00000442504,ENST00000	ELMO1	engulfment and cell motility 1	7p14.1	9844	0.0764526	0.299922	2.15402	-0.993353	0.997122
8155802	5.98771	6.10272	5.28205	8.13607	8155802	chr9	+	74764293	74868476	27	AF019638,AF095286,AK315988,BC053584,ENST0000037698	GDA	guanine deaminase	9q21.13	9615	0.115019	-0.705652	2.14836	-0.879241	0.897359
8082745	3.75123	4.73588	4.34228	5.89945	8082745	chr3	+	132316094	132321382	12	NM_178445	CCRL1	chemokine (C-C motif) receptor-like 1	3q22	51554	0.984648	0.591054	2.14822	-0.896492	0.913282
7923547	10.0781	9.16164	9.20288	12.2091	7923547	chr1	-	203147930	203155877	29	BC008568,ENST00000255409,NM_001276	CHI3L1	chitinase 3-like 1 (cartilage glycoprotein-39)	1q32.1	1116	-0.916488	-0.875248	2.13096	-0.979728	0.986872
8107996	5.03798	6.67124	6.37477	7.15041	8107996	chr5	+	132184269	132184373	4	ENST00000364404	RN5S192	RNA, 5S ribosomal 192	---	---	1.63325	1.33679	2.11243	-0.824248	0.845956
8111136	6.59991	6.56792	7.39848	8.70814	8111136	chr5	-	16473147	16617118	33	BC053326,BC073132,ENST00000399793,ENST00000306320,	FAM134B	family with sequence similarity 134, member B	5p15.1	54463	-0.0319863	0.798577	2.10824	-0.983561	0.975667
8171205	6.8063	7.42714	7.70789	8.90825	8171205	chrX	-	5808067	6146904	20	AF376803,ENST00000381095,ENST00000275857,ENST00000	NLGN4X	neuroligin 4, X-linked	Xp22.33	57502	0.62084	0.901582	2.10194	-0.999418	0.999986
7922598	4.378	5.54462	5.99757	6.47321	7922598	chr1	-	178818670	178840215	29	AY358278,ENST00000234816,ENST00000367629,NM_004673	ANGPTL1	angiopoietin-like 1	1q25.2	9068	1.16662	1.61958	2.09521	-0.95651	0.944251
8152703	8.25147	8.50329	9.01633	10.3423	8152703	chr8	-	124515358	124553446	28	AY059629,ENST00000517956,ENST00000287396,ENST00000	FBXO32	F-box protein 32	8q24.13	114907	0.251816	0.764863	2.09082	-0.998187	0.995033
7975390	6.4682	6.55963	6.61535	8.55556	7975390	chr14	+	70346143	70499083	26	AK289988,ENST00000361956,ENST00000381280,NM_001034	SMOC1	SPARC related modular calcium binding 1	14q24.2	64093	0.0914268	0.147147	2.08736	-0.982196	0.988846
7937772	6.95519	7.7488	7.57071	8.9872	7937772	chr11	+	2153431	2153823	25	DQ104203,DQ104205,ENST00000381395,ENST00000381406,	IGF2,INS-IGF2	insulin-like growth factor 2 (somatomedin A),INS-IGF2 readthrough	11p15.5	3481.72	0.793608	0.615521	2.03201	-0.946313	0.958335
8160040	4.72417	4.9478	5.24682	6.74341	8160040	chr9	-	8314246	10612509	52	##################################################	PTPRD	protein tyrosine phosphatase, receptor type, D	9p23-p24.3	5789	0.223623	0.522651	2.01924	-0.99835	0.999838
8140556	4.30184	4.79403	5.86804	6.29551	8140556	chr7	-	81328322	81399454	50	M29145,ENST00000222390,ENST00000457544,NM_000601,N	HGF	hepatocyte growth factor (hepapoietin A; scatter factor)	7q21.1	3082	0.492185	1.5662	1.99367	-0.850548	0.829126
7987315	8.81721	9.74218	7.88435	10.7684	7987315	chr15	-	35080297	35087927	27	BC009978,ENST00000290378,ENST00000544062,NM_005159	ACTC1	actin, alpha, cardiac muscle 1	15q14	70	0.924973	-0.932859	1.95118	-0.619991	0.650478
8036055	5.59982	5.93437	5.9671	7.52257	8036055	chr19	-	35615417	35626104	30	AF467954,AY358121,BC087848,BC136694,BC136697,ENST0	LGI4	leucine-rich repeat LGI family, member 4	19q13.12|19q13.11	163175	0.334556	0.367283	1.92275	-0.980957	0.987859
8105121	6.19417	6.22756	6.55729	8.10463	8105121	chr5	+	42424026	42721979	29	BC136496,ENST00000230882,ENST00000511135,ENST00000	GHR	growth hormone receptor	5p13-p12	2690	0.0333885	0.36312	1.91046	-0.998837	0.999962
7947274	4.56197	4.02855	4.56667	6.44876	7947274	chr11	-	30406040	30608537	35	ENST00000525519	MPPED2	metallophosphoesterase domain containing 2	11p13	744	-0.533417	0.00470447	1.88679	-1	0.999227
7902527	7.34525	7.29814	7.97619	9.22774	7902527	chr1	+	78769568	79006386	26	AY485530,ENST00000370758,ENST00000370757,ENST00000	PTGFR	prostaglandin F receptor (FP)	1p31.1	5737	-0.0471048	0.630949	1.8825	-0.990193	0.983907
8081001	6.19145	7.55368	7.65548	8.06243	8081001	chr3	+	77089294	77696661	30	ENST00000461745	ROBO2	roundabout, axon guidance receptor, homolog 2 (Drosophila)	3p12.3	6092	1.36223	1.46403	1.87098	-0.999729	0.999869
8033257	8.87219	7.15089	6.64796	10.7412	8033257	chr19	-	6677846	6720662	44	BC150179,BC150200,K02765,ENST00000245907,NM_000064	C3	complement component 3	19p13.3-p13.2	718	-1.72131	-2.22423	1.869	-0.947207	0.959125
8019074	6.79914	8.13857	8.41171	8.66724	8019074	chr17	-	78440633	78450404	33	U61849,ENST00000306773,NM_002522	NPTX1	neuronal pentraxin I	17q25.3	4884	1.33944	1.61258	1.8681	-0.946258	0.932755
7963396	6.0739	5.11349	5.99484	7.93827	7963396	chr12	-	52817854	52828106	29	AK298960,ENST00000252245,NM_004693	KRT75	keratin 75	12q13	9119	-0.960406	-0.079054	1.86437	-0.995363	0.99079
8014063	6.63744	6.34805	7.68208	8.49841	8014063	chr17	-	29630791	29641098	27	BC005926,ENST00000330927,ENST00000544462,NM_006495	EVI2B	ecotropic viral integration site 2B	17q11.2	2124	-0.289391	1.04464	1.86097	-0.901223	0.883415
8050427	5.46105	5.65187	6.26672	7.31673	8050427	chr2	-	16730727	16847102	28	AL136704,ENST00000381323,ENST00000406434,ENST00000	FAM49A	family with sequence similarity 49, member A	2p24.2	81553	0.190818	0.805671	1.85569	-0.987176	0.980105
8157804	8.9898	9.11951	9.67086	10.8298	8157804	chr9	+	127539437	127577164	38	AY358185,ENST00000373580,ENST00000288815,ENST00000	OLFML2A	olfactomedin-like 2A	9q33.3	169611	0.129717	0.681064	1.83997	-0.994195	0.989173
8096160	7.35282	8.08757	8.05418	9.17421	8096160	chr4	+	86396284	86923823	34	ENST00000395184,ENST00000264343,NM_001025616,NM_03	ARHGAP24	Rho GTPase activating protein 24	4q22.1	83478	0.734752	0.701369	1.8214	-0.971411	0.980024
8147573	6.01949	6.5695	6.32677	7.83727	8147573	chr8	+	99956670	99964444	31	AK291491,AK304654,AY038072,AY038073,BC016936,ENST0	OSR2	odd-skipped related 2 (Drosophila)	8q22.2	116039	0.550008	0.307285	1.81778	-0.934595	0.947907
7901788	6.16716	6.73175	6.79233	7.98085	7901788	chr1	+	61330931	61928465	35	AK299289,AK299356,AK299579,BC022264,ENST0000037119	NFIA	nuclear factor I/A	1p31.3-p31.2	4774	0.564591	0.62517	1.8137	-0.985503	0.991432
7935553	8.89721	7.99533	9.42315	10.7013	7935553	chr10	-	100007443	100028007	40	AY036093,ENST00000260702,NM_032211	LOXL4	lysyl oxidase-like 4	10q24	84171	-0.901881	0.525949	1.80413	-0.942079	0.928107
8097973	7.67942	7.7762	7.97028	9.46382	8097973	chr4	+	156680211	156732186	38	BC047620,ENST00000264424,NM_000857	GUCY1B3	guanylate cyclase 1, soluble, beta 3	4q31.3-q33	2983	0.0967766	0.290859	1.78439	-0.99415	0.997639
8127646	4.79412	4.92549	4.59183	6.56982	8127646	chr6	-	76004589	76203496	30	BX647178,ENST00000237172,ENST00000370020,ENST00000	FILIP1	filamin A interacting protein 1	6q14.1	27145	0.131367	-0.202297	1.7757	-0.931708	0.945319
8128284	5.47362	6.11426	5.98759	7.23878	8128284	chr6	-	93949738	94129280	45	L36642,ENST00000369303,NM_004440	EPHA7	EPH receptor A7	6q16.1	2045	0.640637	0.51397	1.76516	-0.953671	0.964803
8067955	4.76651	5.87698	6.52258	6.52441	8067955	chr21	+	18885330	18939294	16	BC010536,ENST00000284878,ENST00000400166,ENST00000	CXADR	coxsackie virus and adenovirus receptor	21q21.1	1525	1.11048	1.75608	1.75791	-0.673954	0.644267
8152764	6.50571	6.02009	7.42799	8.23956	8152764	chr8	-	125563031	125740659	29	AF086645,ENST00000378017,ENST00000518547,ENST00000	MTSS1	metastasis suppressor 1	8p22	9788	-0.485619	0.922277	1.73385	-0.894271	0.875909
7964834	6.96789	6.58792	6.88616	8.69562	7964834	chr12	-	69244955	69357020	31	AF368463,BC022276,ENST00000551568,ENST00000547827,	CPM	carboxypeptidase M	12q14.3	1368	-0.379978	-0.0817384	1.72773	-0.996609	0.99908
8045499	4.56946	4.28408	4.9334	6.24066	8045499	chr2	+	138721808	138774299	42	ENST00000280097,NM_006895	HNMT	histamine N-methyltransferase	2q22.1	3176	-0.285382	0.363938	1.6712	-0.993006	0.987572
7997880	6.50657	6.92689	6.98747	8.17672	7997880	chr16	+	89238163	89261900	32	BC008951,ENST00000289746,NM_004933	CDH15	cadherin 15, type 1, M-cadherin (myotubule)	16q24.3	1013	0.420322	0.480897	1.67015	-0.985499	0.991428
8126750	5.74451	5.15564	5.92165	7.40527	8126750	chr6	-	46126926	46138717	30	BX647968,ENST00000371383,ENST00000230565,NM_021572	ENPP5	ectonucleotide pyrophosphatase/phosphodiesterase 5 (putative)	6p21.1-p11.2	59084	-0.58887	0.177138	1.66077	-0.991823	0.986012
7920244	3.56988	3.7397	3.94311	5.22853	7920244	chr1	-	153362508	153363664	28	BC005928,ENST00000368733,ENST00000368732,NM_002964	S100A8	S100 calcium binding protein A8	1q21	6279	0.169819	0.373232	1.65865	-0.996202	0.998863
8128043	3.37605	3.67946	3.57824	5.03111	8128043	chr6	-	88849583	88875666	32	X54937,ENST00000369501,ENST00000369499,ENST0000054	CNR1	cannabinoid receptor 1 (brain)	6q14-q15	1268	0.303409	0.202193	1.65506	-0.962173	0.972177
8056184	4.5098	4.49127	4.91879	6.12925	8056184	chr2	-	160956192	161056763	36	AL831998,ENST00000283249,ENST00000409583,ENST00000	ITGB6	integrin, beta 6	2q24.2	3694	-0.0185294	0.408991	1.61946	-0.999166	0.996776
8057486	4.90809	5.14412	5.15675	6.51019	8057486	chr2	-	183007183	183387465	41	AK294239,AK295657,AK301720,BC022480,U40370,ENST000	PDE1A	phosphodiesterase 1A, calmodulin-dependent	2q32.1	5136	0.236031	0.248658	1.6021	-0.978968	0.986258
7944867	7.6258	9.57465	7.85891	9.22577	7944867	chr11	+	124506355	124506478	4	BC068450,ENST00000545756,NM_170601,NM_001199922	SIAE	sialic acid acetylesterase	11q24	54414	1.94885	0.233113	1.59997	-0.116262	0.155376
8117020	6.70691	6.64321	7.35711	8.29017	8117020	chr6	+	16129317	16148479	30	AF187016,ENST00000356840,ENST00000349606,NM_013262	MYLIP	myosin regulatory light chain interacting protein	6p23-p22.3	29116	-0.0636933	0.650204	1.58327	-0.97288	0.962992
7976560	7.0771	8.01448	7.70229	8.66	7976560	chr14	+	96671197	96710789	21	ENST00000542454,ENST00000554311,ENST00000306005,NM	BDKRB2	bradykinin receptor B2	14q32.1-q32.2	624	0.937378	0.625183	1.58289	-0.858327	0.877911
8070286	6.42264	6.62121	7.06178	8.00394	8070286	chr21	-	39426313	39493454	28	AB000099,ENST00000328264,NM_005867	DSCR4	Down syndrome critical region gene 4	21q22.2	10281	0.198571	0.63914	1.5813	-0.994633	0.989774
8161513	6.26441	6.44529	6.28259	7.84299	8161513	chr9	-	68765773	68809546	22	BC033073,ENST00000396396,ENST00000377314,NM_021965	PGM5,PGM5P2	phosphoglucomutase 5,phosphoglucomutase 5 pseudogene 2	9q13,9q12	5239.6	0.180884	0.018184	1.57858	-0.952797	0.964039
8121319	6.0507	6.50549	7.04526	7.6271	8121319	chr6	+	107811568	107981374	32	DQ507800,ENST00000317357,NM_018013	SOBP	sine oculis binding protein homolog (Drosophila)	6q21	55084	0.454795	0.994561	1.5764	-0.958687	0.946712
8161520	6.28628	6.4123	6.26162	7.85743	8161520	chr9	-	69112836	69127119	20	BC033073,ENST00000396396,ENST00000377314,NM_021965	PGM5,PGM5P2	phosphoglucomutase 5,phosphoglucomutase 5 pseudogene 2	9q13,9q12	5239.6	0.126016	-0.0246599	1.57115	-0.955599	0.966486
8160459	4.94418	6.02244	6.46752	6.50549	8160459	chr9	-	23690102	23826335	26	ENST00000223951	ELAVL2	ELAV (embryonic lethal, abnormal vision, Drosophila)-like 2 (Hu antigen B)	9p21	1993	1.07827	1.52334	1.56131	-0.722802	0.694962
7962375	7.27127	7.41529	8.20788	8.81967	7962375	chr12	-	42853050	42983478	23	AF399844,ENST00000445766,ENST00000548696,ENST00000	PRICKLE1	prickle homolog 1 (Drosophila)	12q12	144165	0.144022	0.936608	1.5484	-0.927064	0.911543
8076586	7.33443	7.05042	6.76902	8.87609	8076586	chr22	-	43599998	43739325	30	AF525689,ENST00000360835,ENST00000381243,NM_173050	SCUBE1	signal peptide, CUB domain, EGF-like 1	22q13	80274	-0.284009	-0.565411	1.54166	-0.943816	0.956125
8092970	6.8439	6.89965	7.57867	8.37723	8092970	chr3	-	195295576	195310989	28	BC007402,ENST00000343267,ENST00000458447,ENST00000	APOD	apolipoprotein D	3q26.2-qter	347	0.0557524	0.734767	1.53333	-0.965505	0.954474
8113512	2.95923	2.91858	3.19129	4.49141	8113512	chr5	-	111479534	111755010	34	AB030240,ENST00000261486,NM_022140	EPB41L4A	erythrocyte membrane protein band 4.1 like 4A	5q21.3	64097	-0.0406498	0.232066	1.53218	-0.998723	0.999939
8106354	3.56988	3.85004	3.8857	5.08263	8106354	chr5	+	75699149	76003957	45	NM_006633	IQGAP2	IQ motif containing GTPase activating protein 2	5q13.3	10788	0.280157	0.315818	1.51275	-0.982365	0.98898
8057713	5.87402	7.67119	5.58245	7.38507	8057713	chr2	-	190920426	190927455	27	AF104922,ENST00000260950,NM_005259	MSTN	myostatin	2q32.2	2660	1.79717	-0.29157	1.51105	-0.182404	0.221072
8086538	4.84127	5.10426	5.08392	6.34914	8086538	chr3	-	45730464	45730560	4	BC047037	LIMD1-AS1	LIMD1 antisense RNA 1 (non-protein coding)	3p21.31	644714	0.262998	0.242658	1.50787	-0.974226	0.982371
8084002	5.64984	5.84707	6.21174	7.15578	8084002	chr3	+	178254224	178562217	25	AF099137,AF209747,AK298291,BC017825,ENST0000042051	KCNMB2	potassium large conductance calcium-activated channel, subfamily M, beta member 2	3q26.32	10242	0.197231	0.561897	1.50594	-0.998209	0.995069
8162179	7.27336	7.38273	7.85889	8.77566	8162179	chr9	-	89559278	89562104	26	L13698,ENST00000298743,NM_002048	GAS1	growth arrest-specific 1	9q21.3-q22	2619	0.109374	0.585531	1.5023	-0.991631	0.985763
8111993	5.20864	5.75077	6.60572	6.69685	8111993	chr5	-	44305074	44388866	28	BC105021,ENST00000264664,NM_004465	FGF10	fibroblast growth factor 10	5p13-p12	2255	0.542131	1.39708	1.48821	-0.734215	0.706845
7959807	7.55586	8.37078	7.72652	9.03856	7959807	chr12	+	125811162	126143589	35	ENST00000299308,NM_052907	TMEM132B	transmembrane protein 132B	12q24.31	114795	0.814926	0.170666	1.4827	-0.747339	0.772984
7984620	5.80278	7.85189	6.21686	7.28307	7984620	chr15	+	72150911	72151034	4	ENST00000364003	RN5S399	RNA, 5S ribosomal 399	---	---	2.04912	0.414084	1.4803	0.0396245	-0.000152448
7956271	3.90438	3.45236	3.68574	5.36941	7956271	chr12	+	57157108	57181574	31	AF223225,ENST00000555159,ENST00000555805,ENST00000	HSD17B6	hydroxysteroid (17-beta) dehydrogenase 6 homolog (mouse)	12q13	8630	-0.452025	-0.218642	1.46502	-0.994833	0.998065
8162283	7.42561	7.37131	7.91093	8.88517	8162283	chr9	-	94325373	94712444	36	M97639,ENST00000375708,ENST00000550066,NM_004560	ROR2	receptor tyrosine kinase-like orphan receptor 2	9q22	4920	-0.0542985	0.485327	1.45956	-0.989383	0.982876
8057677	6.50007	6.1005	7.04828	7.95079	8057677	chr2	-	190425316	190445613	34	AF215636,AF226614,AF231121,AK292146,BC035893,BC037	SLC40A1	solute carrier family 40 (iron-regulated transporter), member 1	2q32	30061	-0.399571	0.548203	1.45071	-0.947898	0.934584
8129924	5.66344	5.86998	6.06694	7.11381	8129924	chr6	-	139561198	139613276	35	AL834248,ENST00000358430,NM_153235	TXLNB	taxilin beta	6q24.1	167838	0.206544	0.403504	1.45037	-0.997845	0.999657
8098671	4.73247	4.48116	4.95898	6.17898	8098671	chr4	+	187187118	187210835	33	AF045649,BC119014,BC122863,M13142,ENST00000403665,	F11	coagulation factor XI	4q35	2160	-0.251314	0.22651	1.4465	-0.998023	0.994765
8165552	8.06416	7.90326	8.57254	9.50822	8165552	chr9	-	140342022	140353790	26	AY255132,ENST00000339554,ENST00000371482,ENST00000	NELF	nasal embryonic LHRH factor	9q34.3	26012	-0.160897	0.508389	1.44407	-0.977069	0.967903
8113761	7.48954	8.46013	8.06757	8.93058	8113761	chr5	-	123972610	124080805	32	BC151226,ENST00000504926,ENST00000306315,ENST00000	ZNF608	zinc finger protein 608	5q23.2	57507	0.970587	0.578026	1.44104	-0.774398	0.798768
7940028	4.65268	4.95155	4.80247	6.09371	7940028	chr11	+	57365027	57382326	26	AK293054,AK303809,AK303840,BC011171,BT006966,GU727	SERPING1	serpin peptidase inhibitor, clade G (C1 inhibitor), member 1	11q12-q13.1	710	0.29887	0.149795	1.44103	-0.949483	0.96113
7938989	3.89642	4.08531	4.35279	5.3353	7938989	chr11	+	22689654	22834547	36	BC013326,ENST00000454584,ENST00000278187,ENST00000	GAS2	growth arrest-specific 2	11p14.3	2620	0.188897	0.456379	1.43888	-0.999961	0.999532
8122222	7.75837	8.60513	8.28776	9.18699	8122222	chr6	+	136172834	136516712	37	ENST00000308191	PDE7B	phosphodiesterase 7B	6q23-q24	27115	0.846755	0.529388	1.42862	-0.842504	0.863111
7907053	6.54133	6.86497	6.65755	7.96955	7907053	chr1	+	167063282	167098366	52	BC115387,ENST00000361200,ENST00000271385,ENST00000	DUSP27	dual specificity phosphatase 27 (putative)	1q22-q24	92235	0.32364	0.116212	1.42822	-0.935513	0.94873
7933772	6.69081	7.03642	7.62703	8.10262	7933772	chr10	-	61788159	62149488	66	U13616,ENST00000280772,ENST00000373827,ENST0000050	ANK3	ankyrin 3, node of Ranvier (ankyrin G)	10q21	288	0.345612	0.936217	1.4118	-0.931492	0.916407
8149500	4.52308	4.87501	5.19505	5.92774	8149500	chr8	-	17501303	17658386	27	NM_020749	MTUS1	microtubule associated tumor suppressor 1	8p22	57509	0.351924	0.671963	1.40466	-0.996171	0.991944
8142585	4.87034	4.68661	5.85981	6.27466	8142585	chr7	-	121959451	122526514	37	AF401638,AY264289,BC136601,BC144278,BC144279,ENST0	CADPS2	Ca++-dependent secretion activator 2	7q31.3	93664	-0.183731	0.989469	1.40432	-0.836943	0.814688
8069574	6.63065	6.75773	7.0561	8.03137	8069574	chr21	-	19161292	19191678	34	BC015468,ENST00000284881,ENST00000400559,NM_001100	C21orf91	chromosome 21 open reading frame 91	21q21.1	54149	0.127079	0.425449	1.40072	-0.999923	0.998656
8067932	6.37922	7.06637	6.91685	7.77419	8067932	chr21	+	17442842	17979542	28	AK095614,NR_027790	LINC00478	long intergenic non-protein coding RNA 478	21q21.1	388815	0.687147	0.537632	1.39497	-0.9296	0.943424
8147273	3.24653	3.08288	2.98744	4.63764	8147273	chr8	+	92114873	92410378	36	AF331521,BC113866,BC114474,ENST00000522181,ENST000	SLC26A7	solute carrier family 26, member 7	8q23	115111	-0.163659	-0.259098	1.39111	-0.965085	0.974672
7920552	5.56613	5.76982	5.99604	6.95413	7920552	chr1	-	154679902	154842756	40	AF031815,ENST00000361147,ENST00000271915,NM_002249	KCNN3	potassium intermediate/small conductance calcium-activated channel, subfamily N, member 3	1q21.3	3782	0.203693	0.429909	1.38799	-0.999468	0.999976
8002969	6.75866	6.3902	6.77445	8.14506	8002969	chr16	-	79628231	79634611	32	BC081542,ENST00000326043,ENST00000393350,NM_001031	MAF	v-maf musculoaponeurotic fibrosarcoma oncogene homolog (avian)	16q22-q23	4094	-0.368462	0.0157926	1.3864	-0.999993	0.999359
8024323	6.35873	6.58083	6.49851	7.74103	8024323	chr19	+	1491160	1497924	33	BC008201,ENST00000233596,NM_138393	REEP6	receptor accessory protein 6	19p13.3	92840	0.222104	0.139778	1.38231	-0.963027	0.972911
8020495	6.92486	7.3131	7.08737	8.3051	8020495	chr18	+	20715727	20838617	26	BC037218,ENST00000256925,ENST00000420687,ENST00000	CABLES1	Cdk5 and Abl enzyme substrate 1	18q11.2	91768	0.388237	0.16251	1.38024	-0.925434	0.939669
8168359	6.15009	6.42104	6.82912	7.52334	8168359	chrX	+	71353490	71361212	34	BC136756,ENST00000373677,ENST00000540800,ENST00000	NHSL2	NHS-like 2	Xq13.1	340527	0.27095	0.679029	1.37325	-0.987013	0.979903
8149629	5.26757	5.49246	5.47555	6.63295	8149629	chr8	-	21549530	21646346	16	BC041688,ENST00000524240,ENST00000306793,ENST00000	GFRA2	GDNF family receptor alpha 2	8p21.3	2675	0.224889	0.207981	1.36538	-0.974517	0.982611
7926545	8.25856	8.33091	9.21359	9.62254	7926545	chr10	+	20105168	20569286	39	AY358486,ENST00000377252,ENST00000377242,ENST00000	PLXDC2	plexin domain containing 2	10p12.31	84898	0.0723482	0.95503	1.36398	-0.868428	0.84818
8117079	4.79761	4.97126	5.09355	6.16076	8117079	chr6	+	18053617	18053675	6	BC047037	LIMD1-AS1	LIMD1 antisense RNA 1 (non-protein coding)	3p21.31	644714	0.173652	0.29594	1.36315	-0.992819	0.996767
7931681	3.44018	4.75234	3.57017	4.80258	7931681	chr10	-	200794	200880	4	ENST00000391029,ENST00000572570	RN5S297	RNA, 5S ribosomal 297	---	---	1.31216	0.129987	1.3624	-0.339254	0.376121
7932796	7.30232	8.25412	8.20208	8.66229	7932796	chr10	-	29746267	30024733	39	AF109135,ENST00000375400,ENST00000355867,ENST00000	SVIL	supervillin	10p11.2	6840	0.951799	0.899755	1.35996	-0.950196	0.961757
8101659	4.11013	4.13916	5.03581	5.4677	8101659	chr4	-	88394487	88450506	37	AK294335,AK298039,AK300956,AK304494,AK304628,AK316	SPARCL1	SPARC-like 1 (hevin)	4q22.1	8404	0.0290215	0.925675	1.35756	-0.87304	0.853111
7976783	7.45394	8.44097	8.8313	8.8082	7976783	chr14	+	101193164	101201473	30	AK289384,AK297918,BC007741,BC013197,BC014015,DQ017	DLK1	delta-like 1 homolog (Drosophila)	14q32	8788	0.987033	1.37736	1.35426	-0.632152	0.601075
8059301	8.11005	8.47863	8.46671	9.45798	8059301	chr2	-	223064607	223163700	39	AK291278,ENST00000392069,ENST00000344493,ENST00000	PAX3	paired box 3	2q35	5077	0.368584	0.35666	1.34793	-0.975022	0.983029
7909862	6.1617	6.93134	6.68818	7.50395	7909862	chr1	+	220863187	220872499	30	AK125403,ENST00000294889,NM_024709	C1orf115	chromosome 1 open reading frame 115	1q41	79762	0.769645	0.526479	1.34225	-0.873703	0.892223
8061227	6.91519	6.32413	7.5378	8.25371	8061227	chr20	+	19193290	19703581	28	ENST00000328041,NM_020689	SLC24A3	solute carrier family 24 (sodium/potassium/calcium exchanger), member 3	20p13	57419	-0.591052	0.622617	1.33852	-0.89696	0.87881
8121749	10.2525	10.6043	10.8989	11.5854	8121749	chr6	+	121756788	121770873	18	BC026329,ENST00000282561,NM_000165	GJA1	gap junction protein, alpha 1, 43kDa	6q21-q23.2	2697	0.35184	0.646403	1.33293	-0.996524	0.992459
8101893	4.54504	4.80522	4.46821	5.87038	8101893	chr4	-	100257649	100273917	20	BC062476,ENST00000515683,NM_000669	ADH1C	alcohol dehydrogenase 1C (class I), gamma polypeptide	4q23	126	0.260175	-0.0768262	1.32533	-0.902266	0.918582
8160332	6.20222	6.23162	6.81891	7.52269	8160332	chr9	-	20341663	20622542	32	ENST00000380338	MLLT3	myeloid/lymphoid or mixed-lineage leukemia (trithorax homolog, Drosophila); translocated to, 3	9p22	4300	0.0293985	0.616692	1.32047	-0.966887	0.95606
8049752	7.70185	8.91144	8.37522	9.02179	8049752	chr2	+	241969880	242032489	33	AF439717,ENST00000401884,ENST00000405547,ENST00000	SNED1	sushi, nidogen and EGF-like domains 1	2q37.3	25992	1.20959	0.673365	1.31994	-0.453163	0.487996
8091260	7.45503	7.94681	7.42394	8.76405	8091260	chr3	-	142984064	143567289	25	AB089794,AY254100,BC035779,ENST00000316549,NM_1736	SLC9A9	solute carrier family 9, subfamily A (NHE9, cation proton antiporter 9), member 9	3q24	285195	0.491774	-0.0310915	1.30902	-0.819107	0.841111
8115397	6.07925	6.0199	6.27456	7.38625	8115397	chr5	-	154198052	154230213	45	AF159165,AK023820,BC007216,ENST00000326080,ENST000	C5orf4	chromosome 5 open reading frame 4	5q31-q32	10826	-0.0593552	0.195304	1.307	-0.999303	0.999998
8176574	6.26527	6.19781	7.1616	7.57175	8176574	chrY	+	14105519	14108092	15	ENST00000420610	MXRA5P1	matrix-remodelling associated 5 pseudogene 1	---	---	-0.0674611	0.896325	1.30648	-0.858386	0.837467
7962058	7.62652	8.16059	7.60109	8.93201	7962058	chr12	-	29653757	29937692	33	AK055962,BC042083,GQ865601,ENST00000256062,ENST000	TMTC1	transmembrane and tetratricopeptide repeat containing 1	12p11.22	83857	0.534068	-0.0254329	1.30549	-0.798845	0.821967
8073775	9.11953	8.74272	9.56589	10.4234	8073775	chr22	+	45898719	45997014	30	AF126110,ENST00000262722,ENST00000327858,ENST00000	FBLN1	fibulin 1	22q13.31	2192	-0.37681	0.446359	1.30387	-0.955836	0.943491
8088247	6.20682	6.32643	6.76123	7.50961	8088247	chr3	-	56761446	57113293	44	ENST00000296315,ENST00000413728	ARHGEF3	Rho guanine nucleotide exchange factor (GEF) 3	3p21-p13	50650	0.119614	0.554409	1.3028	-0.987503	0.980513
8022559	7.96104	8.09722	8.33366	9.26288	8022559	chr18	-	21179977	21242851	28	BC030622,ENST00000322980,ENST00000284207,NM_173505	ANKRD29	ankyrin repeat domain 29	18q11.2	147463	0.136184	0.372625	1.30184	-0.999791	0.999819
8019964	7.30251	7.15734	7.17163	8.6004	8019964	chr18	+	6788713	6915715	31	AB037735,BX648684,ENST00000262227,ENST00000419673,	ARHGAP28	Rho GTPase activating protein 28	18p11.31	79822	-0.145172	-0.130883	1.29789	-0.979085	0.986353
8022612	7.6341	7.99931	8.47809	8.93072	8022612	chr18	-	22641891	22932116	30	AK293067,ENST00000361524,ENST00000538137,ENST00000	ZNF521	zinc finger protein 521	18q11.2	25925	0.365203	0.843984	1.29662	-0.947233	0.933842
8039075	1.8881	2.29977	2.2363	3.18106	8039075	chr19	-	53769929	53770976	8	BC104935,ENST00000311170,NM_173857	VN1R4	vomeronasal 1 receptor 4	19q13.42	317703	0.411664	0.348198	1.29296	-0.962798	0.972714
8132667	7.20911	7.65643	7.78858	8.50106	8132667	chr7	+	45614118	45762712	36	ENST00000297323,ENST00000545300,NM_021116	ADCY1	adenylate cyclase 1 (brain)	7p13-p12	107	0.447318	0.579471	1.29194	-0.99772	0.999606
7930482	6.99047	7.34842	7.13505	8.28109	7930482	chr10	+	112836921	112840665	36	AF284095,ENST00000280155,NM_000681	ADRA2A	adrenoceptor alpha 2A	10q25.2	150	0.357956	0.144588	1.29062	-0.92512	0.939385
8103244	4.39763	4.784	4.93741	5.68694	8103244	chr4	-	154631312	154681387	24	BC034385,ENST00000347063,ENST00000513656,NM_173662	RNF175	ring finger protein 175	4q31.3	285533	0.386367	0.53978	1.28931	-0.998539	0.999894
8128247	5.10659	5.12773	5.30767	6.38332	8128247	chr6	-	90636248	91006461	41	AF357835,ENST00000257749,ENST00000343122,ENST00000	BACH2	BTB and CNC homology 1, basic leucine zipper transcription factor 2	6q15	60468	0.0211436	0.201083	1.27674	-0.996754	0.999155
7999362	5.15173	7.01085	5.62576	6.428	7999362	chr16	-	9658247	9658354	4	ENST00000363598	RN5S403	RNA, 5S ribosomal 403	---	---	1.85912	0.474021	1.27627	0.121995	-0.0827229
8075142	6.66863	7.33355	7.16997	7.94313	8075142	chr22	-	28377241	29075711	61	ENST00000397906,NM_001145418	TTC28	tetratricopeptide repeat domain 28	22q12.1	23331	0.664922	0.501341	1.2745	-0.914873	0.930096
8099633	5.14913	5.86904	5.33841	6.4207	8099633	chr4	-	23793644	23891700	29	AF106698,ENST00000264867,ENST00000506055,NM_013261	PPARGC1A	peroxisome proliferator-activated receptor gamma, coactivator 1 alpha	4p15.1	10891	0.719907	0.18928	1.27157	-0.74792	0.773538
7977786	5.60138	5.53813	5.93105	6.86133	7977786	chr14	-	23242431	23288974	38	AB020532,ENST00000285850,ENST00000555702,ENST00000	SLC7A7	solute carrier family 7 (amino acid transporter light chain, y+L system), member 7	14q11.2	9056	-0.0632465	0.329674	1.25996	-0.996818	0.992895
8080938	6.7015	6.71583	6.66948	7.95804	8080938	chr3	+	69788633	70017487	26	AB006909,ENST00000352241,ENST00000448226,ENST00000	MITF	microphthalmia-associated transcription factor	3p14.2-p14.1	4286	0.0143312	-0.0320166	1.25654	-0.970087	0.978913
7944739	3.55323	4.2012	4.39534	4.80921	7944739	chr11	+	122709206	122743347	33	BC070266,ENST00000227348,NM_019604	CRTAM	cytotoxic and regulatory T cell molecule	11q24.1	56253	0.647978	0.842115	1.25598	-0.994555	0.989667
7953200	6.91609	6.8038	7.04532	8.16946	7953200	chr12	+	4382938	4414516	31	D13639,ENST00000261254,NM_001759	CCND2	cyclin D2	12p13	894	-0.112286	0.129233	1.25338	-0.998894	0.999971
8084766	6.03142	5.67094	5.87242	7.25954	8084766	chr3	+	189349216	189615065	26	BC039815,ENST00000264731,ENST00000418709,ENST00000	TP63	tumor protein p63	3q28	8626	-0.360487	-0.159009	1.22812	-0.995323	0.99836
8168079	4.00078	3.82512	3.81832	5.2243	8168079	chrX	+	68892323	68892441	4	ENST00000364816	RN5S506	RNA, 5S ribosomal 506	---	---	-0.175658	-0.182454	1.22352	-0.976398	0.984162
8060854	6.37403	6.72467	6.19818	7.59512	8060854	chr20	+	8112908	8865547	41	AB011153,AJ278314,AK299195,AY004175,BC069420,BC117	PLCB1	phospholipase C, beta 1 (phosphoinositide-specific)	20p12	23236	0.350636	-0.175851	1.22109	-0.827654	0.849162
7960757	6.4294	6.09779	6.51964	7.64992	7960757	chr12	-	7247150	7261793	33	AF178985,ENST00000266542,ENST00000544702,ENST00000	C1RL	complement component 1, r subcomponent-like	12p13.31	51279	-0.331614	0.0902398	1.22052	-0.998625	0.995778
8065630	3.38832	4.00666	3.88569	4.59941	8065630	chr20	-	31238192	31239561	8	GU931820,NM_182584	C20orf203	chromosome 20 open reading frame 203	20q11.21	284805	0.618335	0.497364	1.21109	-0.931414	0.945054
8130556	9.81597	9.65156	9.78692	11.0257	8130556	chr6	-	160100148	160114353	23	BC012423,ENST00000367055,ENST00000546260,ENST00000	SOD2,LOC100129518	superoxide dismutase 2, mitochondrial,uncharacterized LOC100129518	6q25.3	6648.1	-0.164416	-0.0290501	1.20977	-0.992321	0.99643
8095214	5.91111	7.091	6.23819	7.11806	8095214	chr4	+	56963556	56963661	4	ENST00000363871	RN5S161	RNA, 5S ribosomal 161	---	---	1.17988	0.327078	1.20694	-0.330794	0.367786
7970441	6.27757	6.00886	6.92698	7.47986	7970441	chr13	-	20761609	20767055	32	M86849,ENST00000382848,ENST00000382844,NM_004004	GJB2	gap junction protein, beta 2, 26kDa	13q11-q12	2706	-0.268714	0.649402	1.20228	-0.899365	0.881407
7902441	7.18072	7.42697	7.24028	8.38267	7902441	chr1	+	77333126	77529743	30	AK056241,AK295019,AK300902,BC001201,ENST0000047771	ST6GALNAC5	ST6 (alpha-N-acetyl-neuraminyl-2,3-beta-galactosyl-1,3)-N-acetylgalactosaminide alpha-2,6-sialyltransferase 5	1p31.1	81849	0.246244	0.0595519	1.20195	-0.933618	0.947032
8131143	6.58866	6.56806	7.07739	7.7879	8131143	chr7	+	2557497	2568811	28	BC014851,ENST00000402045,ENST00000222725,ENST00000	LFNG	LFNG O-fucosylpeptide 3-beta-N-acetylglucosaminyltransferase	7p22.2	3955	-0.0206	0.488729	1.19924	-0.97694	0.967751
7962183	6.82889	6.82371	7.19151	8.02802	7962183	chr12	-	31768702	31769373	20	CR456830,ENST00000497030,ENST00000438686,NM_001005	AK4,LOC100507855,AK4P3	adenylate kinase 4,adenylate kinase isoenzyme 4, mitochondrial-like,adenylate kinase 4 pseudogene 3	1p31.3,---	205,100507855,---	-0.00517474	0.362629	1.19914	-0.996036	0.991748
8056877	9.89821	9.92557	10.3584	11.092	8056877	chr2	-	175612320	175629181	33	AK299445,ENST00000348749,ENST00000261007,NM_001039	CHRNA1	cholinergic receptor, nicotinic, alpha 1 (muscle)	2q31.1	1134	0.0273538	0.460198	1.19374	-0.986851	0.979702
8021301	8.06734	7.88855	9.52228	9.25738	8021301	chr18	+	52495708	52557212	32	AF329499,ENST00000262094,NM_004163	RAB27B	RAB27B, member RAS oncogene family	18q21.2	5874	-0.178788	1.45494	1.19004	-0.55258	0.519251
7908351	7.39102	8.46114	7.71164	8.57902	7908351	chr1	+	186798032	186958113	40	AK290336,ENST00000442353,ENST00000367466,NM_024420	PLA2G4A	phospholipase A2, group IVA (cytosolic, calcium-dependent)	1q25	5321	1.07013	0.320623	1.18801	-0.422056	0.457511
8113433	7.74732	8.97295	8.17032	8.93336	8113433	chr5	-	106712590	107006596	27	BC075054,BC075055,U26403,ENST00000333274,NM_001962	EFNA5	ephrin-A5	5q21	1946	1.22563	0.423007	1.18605	-0.263204	0.301079
8162254	5.18248	5.06671	5.28439	6.3649	8162254	chr9	-	93372114	93405386	28	BC008065,ENST00000375765,NM_017594	DIRAS2	DIRAS family, GTP-binding RAS-like 2	9q22.2	54769	-0.115768	0.101903	1.18242	-0.998415	0.999858
7989501	9.77145	10.3041	10.3383	10.9534	7989501	chr15	-	63615730	63674075	34	AF037335,ENST00000178638,ENST00000344366,NM_001218	CA12	carbonic anhydrase XII	15q22	771	0.532615	0.566848	1.182	-0.986147	0.991926
7930454	8.21408	8.12734	8.10545	9.3928	7930454	chr10	+	112631565	112659764	39	BX537500	PDCD4	programmed cell death 4 (neoplastic transformation inhibitor)	10q24	27250	-0.0867373	-0.10863	1.17872	-0.974041	0.982217
8071593	4.99352	6.77124	5.65999	6.17084	8071593	chr22	+	22146726	22146825	4	ENST00000364115	RN5S493	RNA, 5S ribosomal 493	---	---	1.77771	0.666466	1.17731	0.257072	-0.218726
8130622	4.99352	6.77124	5.65999	6.17084	8130622	chr6	-	161207512	161207615	4	ENST00000364115	RN5S493	RNA, 5S ribosomal 493	---	---	1.77771	0.666466	1.17731	0.257072	-0.218726
8145611	4.98866	4.84573	5.45759	6.16098	8145611	chr8	+	28351773	28431788	37	AB039723,ENST00000240093,ENST00000537916,NM_017412	FZD3	frizzled family receptor 3	8p21	7976	-0.142933	0.468931	1.17231	-0.963784	0.952507
7910047	4.48663	5.68587	5.68587	5.65173	7910047	chr1	+	225332286	225347157	7	ENST00000439375,ENST00000430092,NM_001373	DNAH14	dynein, axonemal, heavy chain 14	1q42.12	127602	1.19924	1.19924	1.16509	0.977296	-0.984898
8162388	5.80886	6.41086	7.04336	6.97324	8162388	chr9	-	95176527	95186743	27	AB000114,ENST00000375550,NM_005014	OMD	osteomodulin	9q22.31	4958	0.602007	1.2345	1.16439	-0.59383	0.561609
7917649	7.81126	8.48322	8.13639	8.97324	7917649	chr1	-	92145900	92371559	24	AK291345,BC099914,BC126116,BC136295,L07594,ENST000	TGFBR3	transforming growth factor, beta receptor III	1p33-p32	7049	0.67196	0.325132	1.16198	-0.802915	0.825818
8123080	5.59382	6.21436	5.69047	6.75522	8123080	chr6	+	159071046	159185901	23	ENST00000297239,ENST00000360448,NM_001242384,NM_00	SYTL3	synaptotagmin-like 3	6q25.3	94120	0.620544	0.0966514	1.16141	-0.746577	0.772256
8164131	6.84152	7.20573	7.60067	8.00267	8164131	chr9	-	127714380	127905778	25	BC104030,ENST00000477186,ENST00000336505,ENST00000	SCAI	suppressor of cancer cell invasion	9q33.3	286205	0.364213	0.75915	1.16115	-0.953852	0.941256
8063437	5.35667	5.3189	5.27608	6.51749	8063437	chr20	+	51588946	52107609	57	ENST00000371497,NM_173485,NM_001193421	TSHZ2	teashirt zinc finger homeobox 2	20q13.2	128553	-0.0377661	-0.0805851	1.16082	-0.970408	0.979183
8172204	4.48973	4.7449	4.97612	5.64944	8172204	chrX	-	43625857	43741693	36	NM_000898	MAOB	monoamine oxidase B	Xp11.23	4129	0.255172	0.486391	1.1597	-0.999385	0.997222
8064539	6.08002	6.19971	6.28025	7.23617	8064539	chr20	-	2774715	2781282	25	BC063430,ENST00000380605,ENST00000421947,NM_019609	CPXM1	carboxypeptidase X (M14 family), member 1	20p13	56265	0.119695	0.200239	1.15616	-0.989708	0.994586
8089015	7.72278	7.88676	8.36492	8.87745	8089015	chr3	-	93591957	93692910	24	M15036,ENST00000394236,NM_000313	XII.01	protein S (alpha)	3q11.2	5627	0.163989	0.642146	1.15468	-0.958224	0.946187
7898693	7.62039	7.38582	8.01707	8.7724	7898693	chr1	+	21835858	21904905	28	BC090861,ENST00000374840,ENST00000374832,ENST00000	ALPL	alkaline phosphatase, liver/bone/kidney	1p36.12	249	-0.234565	0.396677	1.15201	-0.96678	0.955938
7979108	4.76434	5.13807	5.08942	5.9159	7979108	chr14	-	51441979	51562779	35	BC063872,ENST00000298355,ENST00000338969,NM_015163	TRIM9	tripartite motif containing 9	14q22.1	114088	0.373732	0.325085	1.15157	-0.964838	0.974461
8155665	5.10759	5.33189	5.06676	6.25641	8155665	chr9	+	70971815	71145977	20	ENST00000396396,ENST00000377314,NM_021965	PGM5	phosphoglucomutase 5	9q13	5239	0.224301	-0.0408253	1.14882	-0.910054	0.925705
7909681	5.02169	5.36573	5.67223	6.16639	7909681	chr1	+	214161286	214214596	26	BC024201,ENST00000498508,ENST00000366958,ENST00000	PROX1	prospero homeobox 1	1q41	5629	0.344032	0.650535	1.1447	-0.984622	0.976959
8149551	8.61713	9.20873	8.88596	9.76008	8149551	chr8	-	18384813	18386776	24	BC011238,ENST00000327040,ENST00000440756,NM_015310	PSD3	pleckstrin and Sec7 domain containing 3	8p21.3	23362	0.5916	0.268829	1.14295	-0.832465	0.853687
8084219	7.14476	7.04071	7.73016	8.28705	8084219	chr3	+	183353411	183402307	38	AY422472,BC142993,ENST00000242810,ENST00000454652,	KLHL24	kelch-like 24 (Drosophila)	3q27.1	54800	-0.104056	0.585395	1.14228	-0.931808	0.916756
8070279	5.5945	5.73594	6.22253	6.73651	8070279	chr21	-	38996785	39288696	30	D87327,ENST00000400482,NM_002240	KCNJ6	potassium inwardly-rectifying channel, subfamily J, member 6	21q22.1	3763	0.141449	0.628037	1.14201	-0.957006	0.94481
7971671	3.96394	4.03755	4.40464	5.10091	7971671	chr13	-	51568647	51640142	43	AF038499,ENST00000493639,NR_003923	GUCY1B2	guanylate cyclase 1, soluble, beta 2 (pseudogene)	13q14.3	2974	0.0736094	0.440695	1.13697	-0.991137	0.985121
8143397	5.78205	6.18034	6.40526	6.91761	8143397	chr7	-	140218220	140341286	26	AB033103,ENST00000275884,ENST00000461883,ENST00000	DENND2A	DENN/MADD domain containing 2A	7q34	27147	0.398281	0.623201	1.13556	-0.996068	0.991795
8113666	4.01004	5.30704	5.51661	5.14349	8113666	chr5	-	115779251	115910630	28	ENST00000282394	SEMA6A	sema domain, transmembrane domain (TM), and cytoplasmic domain, (semaphorin) 6A	5q23.1	57556	1.297	1.50657	1.13345	0.690804	-0.718806
8053551	5.55435	5.5257	5.28203	6.68271	8053551	chr2	-	86441116	86564777	26	BC064846,ENST00000165698,ENST00000541910,ENST00000	REEP1	receptor accessory protein 1	2p11.2	65055	-0.0286518	-0.27232	1.12836	-0.92976	0.943568
7970954	8.69289	8.76225	8.60971	9.82008	7970954	chr13	-	36345478	36705443	24	BC152456,ENST00000255448,ENST00000360631,ENST00000	DCLK1	doublecortin-like kinase 1	13q13	9201	0.0693657	-0.0831777	1.1272	-0.946217	0.95825
8089714	8.01552	8.09526	8.29514	9.14151	8089714	chr3	-	115529133	116164378	27	BC033803,ENST00000490035,ENST00000539563,NM_002338	LSAMP	limbic system-associated membrane protein	3q13.2-q21	4045	0.0797351	0.27962	1.12599	-0.99947	0.999976
8115099	9.02421	9.60901	9.46905	10.1501	8115099	chr5	-	149493402	149535422	32	BC032224,J03278,M21616,ENST00000261799,NM_002609	PDGFRB	platelet-derived growth factor receptor, beta polypeptide	5q33.1	5159	0.584799	0.444838	1.12589	-0.917395	0.932389
7968035	6.43464	6.55265	7.02883	7.5545	7968035	chr13	+	24734861	24881210	29	BX648244,ENST00000466831,ENST00000382095,ENST00000	SPATA13	spermatogenesis associated 13	13q12.12	221178	0.118013	0.594192	1.11986	-0.960615	0.948898
8005603	6.44483	6.54504	6.52764	7.55774	8005603	chr17	+	19437167	19482346	26	AK301854,BC010661,BC058882,ENST00000436810,ENST000	SLC47A1	solute carrier family 47, member 1	17p11.2	55244	0.100209	0.0828112	1.1129	-0.974064	0.982237
7951077	7.44273	7.91128	7.28903	8.55303	7951077	chr11	-	94906133	94964246	26	BC017296,ENST00000536441,ENST00000416495,NM_144665	SESN3	sestrin 3	11q21	143686	0.468553	-0.153693	1.11031	-0.746383	0.772071
8021685	5.8765	6.54199	6.153	6.98375	8021685	chr18	+	66465370	66722426	31	BC126448,ENST00000360242,ENST00000319445,NM_024781	CCDC102B	coiled-coil domain containing 102B	18q22.1	79839	0.665481	0.276492	1.10724	-0.764561	0.789407
8165974	6.62344	6.71974	7.22963	7.72784	8165974	chrX	+	10125024	10205700	46	AB019432,ENST00000380833,NM_001256944,NM_001830	CLCN4	chloride channel, voltage-sensitive 4	Xp22.3	1183	0.0963027	0.606193	1.1044	-0.950239	0.937202
7931977	6.22247	5.98475	6.22091	7.32464	7931977	chr10	-	7601232	7708934	30	ENST00000256861,ENST00000446830,NM_030569	ITIH5	inter-alpha-trypsin inhibitor heavy chain family, member 5	10p14	80760	-0.237722	-0.00156726	1.10217	-0.998865	0.999967
7979505	7.62881	7.80315	8.23081	8.72669	7979505	chr14	-	61112736	61116180	22	BC008874,ENST00000247182,NM_005982	SIX1	SIX homeobox 1	14q23.1	6495	0.174345	0.601998	1.09789	-0.964442	0.953258
7990774	4.99919	5.03291	5.20871	6.09693	7990774	chr15	-	79254286	79383106	36	L26584,ENST00000558480,ENST00000419573,ENST0000056	RASGRF1	Ras protein-specific guanine nucleotide-releasing factor 1	15q24.2	5923	0.0337206	0.209522	1.09774	-0.998273	0.999814
8037053	3.16275	3.95796	3.91962	4.25675	8037053	chr19	-	42177233	42192097	28	X98311,ENST00000006724,ENST00000401731,ENST0000041	CEACAM7	carcinoembryonic antigen-related cell adhesion molecule 7	19q13.2	1087	0.795218	0.756876	1.094	-0.950002	0.961587
7926889	1.85935	2.55813	2.81302	2.95043	7926889	chr10	+	29577990	29600161	9	AY358694,ENST00000375500,NM_032517	LYZL1	lysozyme-like 1	10p12.1	84569	0.698785	0.953673	1.09109	-0.886396	0.867433
8102328	5.727	5.31961	5.51851	6.81698	8102328	chr4	-	110661852	110723196	33	J02770,ENST00000504853,ENST00000512148,ENST0000039	CFI	complement factor I	4q25	3426	-0.407386	-0.208487	1.08998	-0.995872	0.998679
8123446	6.25618	5.67048	5.90666	7.34613	8123446	chr6	+	168841831	169068674	40	AB014730,AB014737,AJ420521,BC028420,BC047583,ENST0	SMOC2	SPARC related modular calcium binding 2	6q27	64094	-0.585704	-0.349527	1.08995	-0.996564	0.999056
7951437	5.2597	5.64441	5.62554	6.34434	7951437	chr11	-	106557910	106889171	30	BC130484,ENST00000526355,ENST00000282249,NM_000855	GUCY1A2	guanylate cyclase 1, soluble, alpha 2	11q21-q22	2977	0.384712	0.365842	1.08464	-0.972157	0.980649
8108753	4.58959	5.38649	5.15796	5.67303	8108753	chr5	+	140624981	140627802	21	BC038797,ENST00000231173,NM_018935	PCDHB15	protocadherin beta 15	5q31	56121	0.796899	0.568375	1.08345	-0.782484	0.806453
8095303	5.09543	4.67253	6.3297	6.17688	8095303	chr4	+	62067375	62938168	32	##################################################	LPHN3	latrophilin 3	4q13.1	23284	-0.422892	1.23427	1.08146	-0.608026	0.576214
7908161	7.53327	7.5461	7.69287	8.61468	7908161	chr1	+	184356150	184598155	30	AF312864,ENST00000235307,NM_030806	C1orf21	chromosome 1 open reading frame 21	1q25	81563	0.012835	0.159599	1.08141	-0.996264	0.998896
7961960	3.90641	4.28351	3.90385	4.98705	7961960	chr12	-	26526584	26526666	25	ENST00000391247	RN5S354	RNA, 5S ribosomal 354	---	---	0.377093	-0.00256485	1.08064	-0.843973	0.864488
7945232	6.433	7.089	7.21553	7.5136	7945232	chr11	+	130318869	130343716	27	BC109114,ENST00000299164,NM_139055	ADAMTS15	ADAM metallopeptidase with thrombospondin type 1 motif, 15	11q25	170689	0.655996	0.782531	1.0806	-0.996724	0.992756
8123104	5.71808	5.81368	5.94217	6.79808	8123104	chr6	+	159590429	159693141	46	DQ009660,ENST00000297267,ENST00000340366,NM_032532	FNDC1	fibronectin type III domain containing 1	6q25	84624	0.0955992	0.224084	1.07999	-0.995664	0.99856
8151768	7.4573	7.68318	7.89734	8.53303	8151768	chr8	-	92971152	93107443	38	D43638,ENST00000523629,ENST00000396218,ENST0000042	RUNX1T1	runt-related transcription factor 1; translocated to, 1 (cyclin D-related)	8q22	862	0.225879	0.440042	1.07573	-0.999513	0.997503
7997453	5.57438	5.78111	5.94812	6.6487	7997453	chr16	+	81812907	81991899	38	AK304722,AY364256,BC007565,BC011772,BC014561,BC018	PLCG2	phospholipase C, gamma 2 (phosphatidylinositol-specific)	16q24.1	5336	0.206728	0.373733	1.07432	-0.999517	0.999965
8037001	3.84875	4.89339	5.28883	4.91639	8037001	chr19	-	41748142	41748214	4	ENST00000467627	TRNAK38P	transfer RNA lysine 38 (anticodon UUU) pseudogene	---	---	1.04464	1.44008	1.06764	0.255401	-0.293366
8089011	7.32462	7.43939	7.79752	8.38506	8089011	chr3	-	90251466	90251624	24	M15036,ENST00000394236,NM_000313	XII.01	protein S (alpha)	3q11.2	5627	0.114768	0.472899	1.06044	-0.985424	0.977941
8160346	5.23346	5.35009	5.62714	6.2887	8160346	chr9	-	20995293	21031640	29	ENST00000495827	PTPLAD2	protein tyrosine phosphatase-like A domain containing 2	9p21.3	401494	0.116623	0.39368	1.05523	-0.99697	0.993123
8164200	9.34963	9.48551	9.76905	10.4032	8164200	chr9	-	129849611	129885162	32	AY358274,ENST00000373425,ENST00000373417,NM_012098	ANGPTL2	angiopoietin-like 2	9q34	23452	0.135884	0.419422	1.05356	-0.995679	0.991237
8135488	5.51788	5.22141	5.24328	6.56794	8135488	chr7	+	110731183	110765462	26	BC035133,ENST00000308478,ENST00000422987,ENST00000	LRRN3	leucine rich repeat neuronal 3	7q31.1	54674	-0.296464	-0.274599	1.05006	-0.980201	0.987253
7938608	5.16044	5.24761	5.70354	6.2105	7938608	chr11	+	13983914	14289656	36	AB051390,ENST00000576479,ENST00000533633,ENST00000	SPON1	spondin 1, extracellular matrix protein	11p15.2,---	10418,---	0.0871646	0.543094	1.05006	-0.961191	0.949552
7987145	6.33649	7.09275	7.36905	7.38622	7987145	chr15	-	33058814	33360233	23	ENST00000334528,ENST00000561249,ENST00000559047,NM	LOC100653168,FMN1	formin-1-like,formin 1	---,15q13.3	1.00653e+08	0.756257	1.03256	1.04973	-0.709816	0.681459
7966122	9.66862	10.3673	10.7253	10.7162	7966122	chr12	-	108983627	108991894	29	BC096825,ENST00000392806,ENST00000433191,NM_181724	TMEM119	transmembrane protein 119	12q23.3	338773	0.698677	1.05663	1.04759	-0.655562	0.625244
7906954	9.41707	10.1004	9.46728	10.4599	7906954	chr1	+	164528872	164821067	36	M86546,ENST00000420696,ENST00000367897,ENST0000054	PBX1	pre-B-cell leukemia homeobox 1	1q23	5087	0.683346	0.0502113	1.04287	-0.62559	0.655897
8131844	10.288	10.3354	11.3999	11.3288	8131844	chr7	+	23286316	23314729	36	BC032783,ENST00000258733,ENST00000381990,ENST00000	GPNMB	glycoprotein (transmembrane) nmb	7p15	10457	0.047474	1.11199	1.04088	-0.626704	0.595457
8108749	5.31982	6.1071	5.83413	6.35561	8108749	chr5	+	140613938	140617101	26	AF217743,ENST00000526308,NR_001281	PCDHB18	protocadherin beta 18 pseudogene	5q31	54660	0.787276	0.514307	1.03578	-0.721957	0.748707
8135341	4.87347	5.54975	5.26545	5.90762	8135341	chr7	+	105603685	105674218	26	AK304118,ENST00000317716,ENST00000478080,ENST00000	CDHR3,LOC100652903	cadherin-related family member 3,uncharacterized LOC100652903	7q22.3,---	222256	0.676278	0.39198	1.03415	-0.783174	0.807107
8097903	5.55951	5.49004	6.12098	6.59283	8097903	chr4	+	154605441	154627243	22	BC033756,NM_003264	TLR2	toll-like receptor 2	4q32	7097	-0.0694745	0.561471	1.03332	-0.923687	0.907843
8151447	3.94482	4.49981	3.95286	4.97536	8151447	chr8	-	79645005	79717758	50	BC047698,ENST00000263851,ENST00000518982,ENST00000	IL7	interleukin 7	8q12-q13	3574	0.554986	0.00804013	1.03054	-0.712749	0.73988
8094520	7.42373	7.35374	7.98222	8.45139	8094520	chr4	+	30722037	31144753	32	AB006755,ENST00000361762,NM_032456,NM_002589,NM_03	PCDH7	protocadherin 7	4p15	5099	-0.0699899	0.558488	1.02766	-0.923496	0.907634
7917912	7.5581	8.40837	8.51403	8.58176	7917912	chr1	-	97543299	98386605	30	ENST00000370192	DPYD	dihydropyrimidine dehydrogenase	1p22	1806	0.850263	0.955927	1.02366	-0.906563	0.889197
7978391	5.68726	6.28773	6.19914	6.70847	7978391	chr14	-	26915089	27066960	33	AK226114,ENST00000483536,ENST00000465357,ENST00000	NOVA1	neuro-oncological ventral antigen 1	14q	4857	0.600472	0.511885	1.02121	-0.929773	0.94358
8149555	9.13911	9.94922	9.51527	10.1579	8149555	chr8	-	18388063	18871196	25	AF243495,AF519767,BC075044,BC075045,GU727648,ENST0	PSD3	pleckstrin and Sec7 domain containing 3	8p21.3	23362	0.810107	0.376159	1.01877	-0.592364	0.623704
8126853	5.22005	4.91719	4.9769	6.2368	8126853	chr6	-	47846039	47847581	22	AK300335,ENST00000339488,NM_001013732	PTCHD4	patched domain containing 4	6p12.3	442213	-0.302863	-0.243143	1.01675	-0.985001	0.991044
7980742	3.90867	3.74427	4.6147	4.92457	7980742	chr14	-	91316245	91316682	15	AK095276	LOC283588	uncharacterized LOC283588	14q32.11	283588	-0.1644	0.706034	1.0159	-0.837707	0.815498
8148070	8.609	9.15488	9.09484	9.62308	8148070	chr8	+	121072019	121384273	57	BC140893,ENST00000309791,ENST00000297848,ENST00000	COL14A1	collagen, type XIV, alpha 1	8q23	7373	0.545877	0.485837	1.01408	-0.950024	0.961606
8027719	6.91719	7.33671	7.47143	7.93029	8027719	chr19	+	35521534	35531353	25	BC067122,ENST00000262631,ENST00000415950,NM_001037	SCN1B	sodium channel, voltage-gated, type I, beta subunit	19q13.1	6324	0.41952	0.554237	1.0131	-0.999989	0.999025
7933842	4.20741	4.87912	4.25377	5.21915	7933842	chr10	-	63166408	63213208	39	ENST00000503886,ENST00000399298,NM_178505	TMEM26	transmembrane protein 26	10q21.2	219623	0.671709	0.0463564	1.01174	-0.616814	0.647402
7928308	7.74597	7.52434	7.81944	8.75499	7928308	chr10	+	74033677	74035797	30	BC007714,ENST00000307365,NM_019058	DDIT4	DNA-damage-inducible transcript 4	10q22.1	54541	-0.221631	0.0734621	1.00902	-0.999834	0.998336
7980098	6.1819	6.26139	6.80728	7.1897	7980098	chr14	-	74526851	74551196	26	BC032371,ENST00000553458,ENST00000554501,NM_005589	ALDH6A1	aldehyde dehydrogenase 6 family, member A1	14q24.3	4329	0.0794847	0.625377	1.0078	-0.916554	0.900054
7975813	2.2949	2.79458	2.59787	3.29474	7975813	chr14	+	76070517	76070630	25	ENST00000364226	RN5S387	RNA, 5S ribosomal 387	---	---	0.499676	0.302963	0.999842	-0.881958	0.899875
8063444	4.62935	4.49154	4.32219	5.62836	8063444	chr20	+	52105495	52106164	21	AY926481,ENST00000371497,NM_173485,NM_001193421	TSHZ2	teashirt zinc finger homeobox 2	20q13.2	128553	-0.137806	-0.307155	0.999014	-0.945069	0.957234
8067944	3.40215	3.6449	4.11955	4.40085	8067944	chr21	+	17912143	17912236	25	NR_029480	MIRLET7C	microRNA let-7c	21q21.1	406885	0.242754	0.717405	0.998707	-0.897508	0.879401
8081686	6.0923	6.03812	6.34214	7.08976	8081686	chr3	+	112930440	113006306	30	AK090455,AY027658,AY358328,BC075829,BC136390,BX647	BOC	Boc homolog (mouse)	3q13.2	91653	-0.0541824	0.249842	0.997457	-0.997465	0.993879
8097513	6.34053	6.52928	6.74364	7.33079	8097513	chr4	+	140586922	140625407	26	BC025416,ENST00000265498,ENST00000506797,ENST00000	MGST2	microsomal glutathione S-transferase 2	4q28.3	4258	0.188751	0.403105	0.990257	-0.99886	0.996197
8076584	6.60169	6.76301	6.15844	7.59087	8076584	chr22	-	43594664	43595122	22	AK056490	FLJ30901	uncharacterized protein FLJ30901	22q13.31	150378	0.161324	-0.443247	0.989189	-0.797692	0.820874
7954481	8.55492	8.5054	9.25638	9.54392	7954481	chr12	+	26348522	26385888	32	ENST00000538142	SSPN	sarcospan	12p11.2	8082	-0.0495231	0.701458	0.988999	-0.846053	0.824351
8020847	5.15008	5.30151	5.73552	6.13704	8020847	chr18	+	32073281	32471366	43	ENST00000399114,ENST00000399119,ENST00000283365,EN	DTNA	dystrobrevin, alpha	18q12	1837	0.151429	0.585431	0.986955	-0.945216	0.931594
8146533	6.67627	6.86477	6.99078	7.6583	8146533	chr8	+	58907113	59062277	32	BC024294,ENST00000361488,NM_147189	FAM110B	family with sequence similarity 110, member B	8q12.1	90362	0.188495	0.314504	0.982022	-0.997874	0.999669
7961844	2.42018	2.84419	2.74834	3.40109	7961844	chr12	-	25261221	25348208	25	##################################################	CASC1	cancer susceptibility candidate 1	12p12.1	55259	0.424011	0.328161	0.980907	-0.939411	0.952209
7953181	5.8305	5.83538	5.61602	6.80509	7953181	chr12	+	3600425	3703139	38	AB209027,ENST00000382622,ENST00000543701,ENST00000	PRMT8	protein arginine methyltransferase 8	12p13.3	56341	0.004877	-0.214485	0.97459	-0.925776	0.939978
7927694	3.81731	3.92772	3.58248	4.79147	7927694	chr10	+	60936347	61007534	31	BC011268,ENST00000373880,ENST00000486074,ENST00000	PHYHIPL	phytanoyl-CoA 2-hydroxylase interacting protein-like	10q11	84457	0.110414	-0.234833	0.974159	-0.880267	0.89831
8140668	9.46405	9.75347	10.1163	10.4377	8140668	chr7	-	83587659	83824217	40	BC111416,ENST00000265362,ENST00000436949,NM_006080	SEMA3A	sema domain, immunoglobulin domain (Ig), short basic domain, secreted, (semaphorin) 3A	7p12.1	10371	0.289421	0.652253	0.97361	-0.941047	0.926961
8062864	6.49783	6.73831	6.90791	7.47123	8062864	chr20	+	43343475	43356452	31	AF074604,AF083500,AF100780,AY358915,BC017782,BC058	WISP2	WNT1 inducible signaling pathway protein 2	20q13.12	8839	0.240473	0.410078	0.973395	-0.999956	0.998807
7993807	6.24683	6.03849	6.07493	7.21951	7993807	chr16	+	21170000	21191930	24	AK293557,ENST00000573487,ENST00000233047,ENST00000	TMEM159	transmembrane protein 159	16p12	57146	-0.208343	-0.171897	0.97268	-0.982685	0.989233
8088919	9.91375	9.90633	10.0819	10.8862	8088919	chr3	-	78646390	79639061	41	BC157861,ENST00000464233,ENST00000495273,ENST00000	ROBO1	roundabout, axon guidance receptor, homolog 1 (Drosophila)	3p12	6091	-0.0074165	0.168111	0.972442	-0.999	0.999986
8095728	7.33264	8.30791	9.01046	8.3043	8095728	chr4	+	75230860	75254477	28	D30783,ENST00000244869,NM_001432	EREG	epiregulin	4q13.3	2069	0.975269	1.67782	0.97166	0.309378	-0.346672
8121949	6.9352	8.42684	7.5252	7.9065	8121949	chr6	+	129204342	129837714	67	ENST00000354729,ENST00000358023,ENST00000421865,NM	LAMA2	laminin, alpha 2	6q22-q23	3908	1.49165	0.590001	0.971299	0.297717	-0.259803
8113214	7.29839	7.46185	7.54362	8.26912	8113214	chr5	-	95149553	95158709	17	AF069668,ENST00000237858,ENST00000379979,ENST00000	GLRX	glutaredoxin (thioltransferase)	5q14	2745	0.163454	0.245222	0.970731	-0.992645	0.99665
8084717	7.11521	6.61266	6.86177	8.08502	8084717	chr3	+	186648516	186796341	33	AK292879,BC031476,BC040009,ENST00000169298,ENST000	ST6GAL1	ST6 beta-galactosamide alpha-2,6-sialyltranferase 1	3q27-q28	6480	-0.502545	-0.253439	0.969812	-0.9985	0.999883
7908907	6.67152	6.84906	6.59625	7.63958	7908907	chr1	+	203059782	203136533	30	AK127752,AK289928,BC026340,L22214,X68485,ENST00000	ADORA1	adenosine A1 receptor	1q32.1	134	0.177538	-0.0752738	0.968054	-0.901364	0.917755
8140463	6.10908	7.12751	5.92759	7.07521	8140463	chr7	-	76822688	76829150	23	BC033820,ENST00000248598,NM_006682	FGL2	fibrinogen-like 2	7q11.23	10875	1.01842	-0.181499	0.966123	-0.268207	0.306024
7902660	5.44772	5.56383	5.52001	6.41145	7902660	chr1	+	85464830	85598821	31	AK292603,AY049724,BC040265,BX648851,ENST0000037059	WDR63	WD repeat domain 63	1p22.3	126820	0.116118	0.0722896	0.963736	-0.967126	0.97641
7984001	6.55513	6.57369	6.67152	7.51836	7984001	chr15	+	59904123	59912210	26	AF102542,BC017032,EF152283,ENST00000560585,ENST000	GCNT3	glucosaminyl (N-acetyl) transferase 3, mucin type	15q21.3	9245	0.0185698	0.116396	0.963236	-0.992904	0.996824
8062852	6.6078	6.76477	6.72157	7.57014	8062852	chr20	+	43160426	43252888	32	ENST00000372894,ENST00000372892,ENST00000372891,EN	PKIG	protein kinase (cAMP-dependent, catalytic) inhibitor gamma	20q12-q13.1	11142	0.156969	0.113764	0.96234	-0.96672	0.976065
8008277	5.92197	6.33747	6.7444	6.88404	8008277	chr17	+	48243366	48253292	35	L34355,ENST00000513821,ENST00000344627,ENST0000026	SGCA	sarcoglycan, alpha (50kDa dystrophin-associated glycoprotein)	17q21	6442	0.415504	0.822434	0.962071	-0.833554	0.811099
7954995	3.903	4.72407	4.21732	4.86407	7954995	chr12	+	45511555	45511672	24	ENST00000362686	RN5S361	RNA, 5S ribosomal 361	---	---	0.821075	0.314322	0.961068	-0.49453	0.528452
8107857	4.06202	5.72329	4.67999	5.02144	8107857	chr5	+	129450100	129450194	4	ENST00000362585	RN5S191	RNA, 5S ribosomal 191	---	---	1.66127	0.617972	0.959416	0.398941	-0.362435
8174513	8.16275	7.16027	7.99562	9.12103	8174513	chrX	-	109917084	110039046	27	BC002909,ENST00000372045,ENST00000394797,ENST00000	CHRDL1	chordin-like 1	Xq23	91851	-1.00247	-0.167127	0.958287	-0.974817	0.965255
8014233	7.67533	7.86561	9.00395	8.63222	8014233	chr17	-	33677324	33700626	25	AL831964,ENST00000308377,ENST00000394566,NM_001104	SLFN11	schlafen family member 11	17q12	91607	0.190273	1.32861	0.956887	-0.399677	0.363184
8134869	10.0466	10.6468	11.2156	11.0022	8134869	chr7	+	100199977	100206032	28	AB008549,BC000574,BC033205,L33799,ENST00000223061,	PCOLCE	procollagen C-endopeptidase enhancer	7q22	5118	0.600202	1.16903	0.955578	-0.349054	0.311793
8009476	5.49144	6.22405	6.39343	6.44668	8009476	chr17	+	67410838	67539472	32	BC012009,ENST00000359094,NM_002758	MAP2K6	mitogen-activated protein kinase kinase 6	17q24.3	5608	0.732612	0.901989	0.955234	-0.823843	0.800827
8104930	8.39657	8.7551	9.02662	9.35176	8104930	chr5	+	36606689	36688436	36	BC037310,ENST00000265113,ENST00000427100,ENST00000	SLC1A3	solute carrier family 1 (glial high affinity glutamate transporter), member 3	5p13	6507	0.358529	0.63005	0.955187	-0.966834	0.955999
8175195	4.44137	4.57631	4.77358	5.39649	8175195	chrX	-	131760038	132095423	32	NM_001077188	HS6ST2	heparan sulfate 6-O-sulfotransferase 2	Xq26.2	90161	0.134935	0.332203	0.955117	-0.99982	0.998291
8099132	6.22379	6.27906	7.15796	7.1785	8099132	chr4	-	5016313	5021199	28	AF193766,ENST00000307746,NM_018659	CYTL1	cytokine-like 1	4p16-p15	54360	0.0552674	0.934167	0.954706	-0.686814	0.657589
8065905	7.91833	7.76705	7.55247	8.86467	8065905	chr20	-	34021145	34042568	28	BC032495,ENST00000374369,ENST00000374372,NM_000557	GDF5	growth differentiation factor 5	20q11.2	8200	-0.151286	-0.365865	0.946335	-0.93358	0.946998
8098041	4.81024	4.769	4.83523	5.75486	8098041	chr4	+	159131640	159176436	39	AK002017,BC054487,BC060875,ENST00000296529,ENST000	TMEM144	transmembrane protein 144	4q32.1	55314	-0.0412393	0.0249947	0.944623	-0.988263	0.993522
8171359	3.44905	3.56992	3.13812	4.39161	8171359	chrX	-	13789062	13956831	31	AK299675,ENST00000316715,ENST00000454189,ENST00000	GPM6B	glycoprotein M6B	Xp22.2	2824	0.12087	-0.310938	0.942552	-0.847565	0.867852
7957126	5.81435	5.94179	6.02475	6.75682	7957126	chr12	+	70760062	70824978	31	AF160967,ENST00000258111,NM_014505	KCNMB4	potassium large conductance calcium-activated channel, subfamily M, beta member 4	12q	27345	0.127441	0.210401	0.942474	-0.992702	0.996689
8175177	6.60695	6.83553	7.16956	7.54765	8175177	chrX	-	131506029	131623996	33	AY072692,ENST00000370857,ENST00000370853,ENST00000	MBNL3	muscleblind-like splicing regulator 3	Xq26.2	55796	0.228574	0.562607	0.940702	-0.96259	0.951144
7933733	5.36281	5.53832	5.72266	6.3029	7933733	chr10	-	61005893	61122352	38	AK316542,ENST00000373868,ENST00000513059,ENST00000	FAM13C	family with sequence similarity 13, member C	10q21.1	220965	0.175511	0.359851	0.940089	-0.999808	0.998255
7928046	5.83844	5.64681	5.90258	6.77849	7928046	chr10	+	71211226	71267425	35	AF120266,BC003157,BC004161,ENST00000373290,NM_0123	TSPAN15	tetraspanin 15	10q22.1	23555	-0.191632	0.0641309	0.940046	-0.999993	0.999069
8083749	5.35968	5.727	5.9705	6.29748	8083749	chr3	+	160473996	160788817	30	AY337264,ENST00000498165,NM_139245	PPM1L	protein phosphatase, Mg2+/Mn2+ dependent, 1L	3q26.1	151742	0.367321	0.610817	0.937802	-0.974614	0.965017
7938231	5.6559	6.27657	5.98087	6.5935	7938231	chr11	+	7535050	7674996	34	NM_001256569	PPFIBP2	PTPRF interacting protein, binding protein 2 (liprin beta 2)	11p15.4	8495	0.620673	0.324965	0.937596	-0.753711	0.779065
8066921	6.20278	6.63112	5.82167	7.13953	8066921	chr20	-	47984946	48099184	27	L02840,ENST00000371741,ENST00000538812,NM_004975	KCNB1	potassium voltage-gated channel, Shab-related subfamily, member 1	20q13.2	3745	0.428343	-0.381109	0.936756	-0.646184	0.675805
8131996	7.35478	7.44838	7.43574	8.28911	8131996	chr7	+	28338940	28865511	42	ENST00000396299,ENST00000357727,ENST00000396300,NM	LOC401317,CREB5	uncharacterized LOC401317,cAMP responsive element binding protein 5	7p15.1	401318	0.0936	0.0809581	0.934325	-0.974476	0.982578
7908072	5.95752	5.43764	6.52722	6.89089	7908072	chr1	+	183155399	183214039	33	AK296944,ENST00000493293,ENST00000264144,ENST00000	LAMC2	laminin, gamma 2	1q25-q31	3918	-0.519878	0.569702	0.933373	-0.830454	0.807818
8096511	4.90687	4.87089	5.71041	5.83964	8096511	chr4	+	95679128	96076167	30	U89326,ENST00000515059,ENST00000512312,ENST0000050	BMPR1B	bone morphogenetic protein receptor, type IB	4q22-q24	658	-0.0359812	0.803543	0.932777	-0.75801	0.731673
8110032	7.075	7.47414	7.28785	8.00672	8110032	chr5	+	172483370	172563970	34	AK291677,AK297424,AY139008,AY635785,BC041709,ENST0	CREBRF	CREB3 regulatory factor	5q35.1	153222	0.399144	0.212846	0.931721	-0.893443	0.910477
8121076	8.64079	8.72138	8.75664	9.57115	8121076	chr6	+	89790470	89794879	22	BC018112,ENST00000336032,NM_006813	PNRC1	proline-rich nuclear receptor coactivator 1	6q15	10957	0.0805936	0.115853	0.93036	-0.984408	0.990584
8070720	5.57076	5.72791	5.77786	6.49984	8070720	chr21	-	45642874	45660834	33	AB014553,ENST00000344330,ENST00000407780,NM_015259	ICOSLG	inducible T-cell co-stimulator ligand	21q22.3	23308	0.157143	0.207099	0.929074	-0.987912	0.993261
7915229	6.35239	6.37549	6.47444	7.28116	7915229	chr1	-	40089103	40105617	34	BC006087,ENST00000372852,NM_014571	HEYL	hairy/enhancer-of-split related with YRPW motif-like	1p34.3	26508	0.0230951	0.122048	0.928771	-0.993538	0.997244
8103254	5.90572	6.60933	6.85064	6.83281	8103254	chr4	-	154701742	154710228	33	BC008666,ENST00000274063,NM_003013	SFRP2	secreted frizzled-related protein 2	4q31.3	6423	0.703616	0.944926	0.927097	-0.621577	0.590172
8132013	5.39639	5.52721	5.89869	6.32313	8132013	chr7	+	29234121	29553944	33	NM_001039936	CHN2	chimerin (chimaerin) 2	7p15.3	1124	0.130815	0.502297	0.926739	-0.963315	0.951971
8122756	5.21193	5.29285	5.98181	6.13742	8122756	chr6	+	150920999	151164799	31	ENST00000358517	PLEKHG1	pleckstrin homology domain containing, family G (with RhoGef domain) member 1	6q25.1	57480	0.080921	0.769883	0.925485	-0.790157	0.765348
7899029	6.1555	6.29884	6.35572	7.08059	7899029	chr1	+	25943959	26112698	42	AF261655,ENST00000374332,ENST00000263979,ENST00000	MAN1C1	mannosidase, alpha, class 1C, member 1	1p35	57134	0.143345	0.200226	0.925093	-0.989039	0.994096
7961757	6.92268	7.4905	7.21814	7.84579	7961757	chr12	-	22353933	22487648	23	BC117285,ENST00000396037,ENST00000261197,ENST00000	ST8SIA1	ST8 alpha-N-acetyl-neuraminide alpha-2,8-sialyltransferase 1	12p12.1-p11.2	6489	0.567817	0.295461	0.923111	-0.789407	0.813023
8132557	8.9853	8.96241	9.87256	9.90827	8132557	chr7	+	44143960	44154159	32	AF053944,BC038588,D86479,ENST00000223357,NM_001129	AEBP1	AE binding protein 1	7p13	165	-0.0228881	0.88726	0.922963	-0.696424	0.667554
8166408	4.94974	5.08756	5.47788	5.8722	8166408	chrX	+	22050559	22269427	47	AK301528,ENST00000379374,ENST00000537599,ENST00000	PHEX	phosphate regulating endopeptidase homolog, X-linked	Xp22.2-p22.1	5251	0.137824	0.528146	0.92246	-0.953195	0.940518
8069252	6.3222	5.59854	5.71137	7.24081	8069252	chr21	+	47269875	47362368	33	AF176329,ENST00000400314,ENST00000400310,ENST00000	PCBP3	poly(rC) binding protein 3	21q22.3	54039	-0.723661	-0.610829	0.918612	-0.988477	0.993681
8083260	3.29233	3.68828	3.47163	4.20843	8083260	chr3	+	148583081	148614868	24	BC012613,ENST00000296046,NM_001870	CPA3	carboxypeptidase A3 (mast cell)	3q24	1359	0.395946	0.179299	0.9161	-0.875847	0.894213
7916789	4.9315	4.93616	5.4374	5.84697	7916789	chr1	-	67278568	67390570	26	BC126379,ENST00000371026,ENST00000491297,ENST00000	WDR78	WD repeat domain 78	1p31.3	79819	0.00465909	0.505892	0.915468	-0.933	0.918067
7967028	3.47743	4.12615	4.70463	4.39145	7967028	chr12	-	120729566	120729706	4	NR_003137	RNU4-2	RNA, U4 small nuclear 2	12q24.31	26834	0.648722	1.2272	0.914022	-0.164993	0.125933
8166243	5.5785	5.25583	6.49149	6.49173	8166243	chrX	+	16964814	17171395	45	AF010233,ENST00000357277,ENST00000303843,ENST00000	REPS2	RALBP1 associated Eps domain containing 2	Xp22.2	9185	-0.322676	0.912982	0.91323	-0.672269	0.642524
8087530	4.31036	4.36138	4.27649	5.21979	8087530	chr3	-	49895422	49907369	36	AK295588,AK297258,AK297437,BC000497,BC001921,BC005	CAMKV	CaM kinase-like vesicle-associated	3p21.31	79012	0.0510236	-0.0338739	0.909433	-0.956822	0.96755
8100476	3.75092	4.65809	3.88265	4.65809	8100476	chr4	-	57197330	57197402	25	ENST00000362686	RN5S361	RNA, 5S ribosomal 361	---	---	0.907177	0.131737	0.907177	-0.305155	0.342507
7999423	6.26437	5.95781	6.73674	7.17142	7999423	chr16	-	11348266	11350040	22	AK127621,ENST00000332029,NM_003745	SOCS1	suppressor of cytokine signaling 1	16p13.13	8651	-0.306554	0.472376	0.907049	-0.890463	0.871807
8150714	7.92231	7.82719	8.23882	8.82753	8150714	chr8	-	52730147	52811658	28	BC032670,ENST00000360540,ENST00000544451,NM_052937	PCMTD1	protein-L-isoaspartate (D-aspartate) O-methyltransferase domain containing 1	8q11.23	115294	-0.0951159	0.316512	0.905217	-0.978393	0.96947
8101874	5.06669	5.29781	5.35961	5.96766	8101874	chr4	-	100197524	100212142	15	BC117442,ENST00000209668,NM_000667	ADH1A	alcohol dehydrogenase 1A (class I), alpha polypeptide	4q23	124	0.231117	0.292923	0.900971	-0.991572	0.995913
8151816	7.08214	7.89208	8.21176	7.9805	8151816	chr8	-	95261481	95274557	25	U10550,ENST00000396194,ENST00000297596,NM_005261,N	GEM	GTP binding protein overexpressed in skeletal muscle	8q13-q21	2669	0.809935	1.12962	0.898355	0.0389629	-0.0783747
8095870	7.9843	8.14546	8.43747	8.88116	8095870	chr4	+	78078378	78354542	32	BC032518,ENST00000316355,ENST00000497512,NM_004354	CCNG2	cyclin G2	4q21.1	901	0.161164	0.453168	0.896858	-0.981697	0.973414
8105191	5.97169	6.19627	7.06177	6.86792	8105191	chr5	+	49962813	50142356	28	AK289369,AK298680,BC037386,BC075801,ENST0000050569	PARP8	poly (ADP-ribose) polymerase family, member 8	5q11.1	79668	0.224579	1.09008	0.896234	-0.498659	0.464056
8131096	8.45435	9.04418	8.73333	9.3479	8131096	chr7	+	1784233	1786719	26	ENST00000424383,ENST00000561626,ENST00000541472,NM	ELFN1	extracellular leucine-rich repeat and fibronectin type III domain containing 1	7p22.3	392617	0.589831	0.278981	0.893545	-0.735902	0.762054
7915982	5.18091	5.332	5.58402	6.07355	7915982	chr1	-	49193195	49242590	28	AK021650,BC007932,BC011804,ENST00000371833,ENST000	BEND5	BEN domain containing 5	1p33	79656	0.151094	0.403114	0.892644	-0.991915	0.986132
8037594	6.23276	6.42723	6.63916	7.12458	8037594	chr19	-	45988108	46000313	30	BC073874,ENST00000344680,ENST00000245923,NM_005619	RTN2	reticulon 2	19q13.32	6253	0.194469	0.4064	0.891819	-0.99618	0.991957
8048112	3.05134	3.72153	3.38602	3.94216	8048112	chr2	+	215278918	215279334	12	BC146903,ENST00000312504,ENST00000477752,NM_001080	VWC2L	von Willebrand factor C domain containing protein 2-like	2q34-q35	402117	0.670192	0.334681	0.890821	-0.655615	0.684909
8095688	4.63537	4.76442	5.07333	5.52226	8095688	chr4	+	74702382	74704477	27	U81234,ENST00000226317,NM_002993	CXCL6	chemokine (C-X-C motif) ligand 6 (granulocyte chemotactic protein 2)	4q13.3	6372	0.129049	0.437953	0.886888	-0.9793	0.970547
8048350	5.83471	5.619	6.19528	6.72075	8048350	chr2	+	219472578	219501904	24	AK023083,AK299458,AB209599,AY512961,BC006355,ENST0	PLCD4	phospholipase C, delta 4	2q35	84812	-0.215714	0.360574	0.886038	-0.943841	0.930064
7965423	8.48975	8.87928	8.6409	9.37241	7965423	chr12	-	92536899	92539624	24	BC016759,ENST00000256015,NM_001731	BTG1	B-cell translocation gene 1, anti-proliferative	12q22	694	0.389538	0.151158	0.882663	-0.858386	0.877967
7948794	8.16507	8.22976	8.27408	9.0476	7948794	chr11	-	62453874	62457200	25	AK291334,ENST00000317449,NM_203422	LRRN4CL	LRRN4 C-terminal like	11q12.3	221091	0.0646875	0.109007	0.882529	-0.98637	0.992096
8124691	5.16738	5.57887	5.47397	6.04978	8124691	chr6	-	29978606	29980050	24	AY358246	HCG8	HLA complex group 8	6p21.3	100507399	0.411481	0.306583	0.882396	-0.926663	0.940778
7939934	3.14048	3.39503	3.6513	4.0225	7939934	chr11	+	55450987	55451748	25	ENST00000530808	OR4P1P	olfactory receptor, family 4, subfamily P, member 1 pseudogene	---	---	0.254548	0.510816	0.882025	-0.979115	0.970327
8083240	6.42506	6.419	6.11614	7.30675	8083240	chr3	+	148415665	148460790	22	BC068494,ENST00000497524,ENST00000349243,ENST00000	AGTR1	angiotensin II receptor, type 1	3q24	185	-0.00605826	-0.308924	0.881686	-0.895726	0.912578
8072170	6.06168	6.46383	6.6056	6.94317	8072170	chr22	+	29469066	29564321	32	BC063787,ENST00000400335,ENST00000327813,ENST00000	KREMEN1	kringle containing transmembrane protein 1	22q12.1	83999	0.402147	0.543922	0.881488	-0.99692	0.993047
8017885	4.77419	6.63517	4.90023	5.65188	8017885	chr17	-	66863430	66951533	47	BC130280,ENST00000269080,ENST00000430352,ENST00000	ABCA8	ATP-binding cassette, sub-family A (ABC1), member 8	17q24	10351	1.86098	0.126035	0.877685	0.286366	-0.248324
7983132	5.52483	5.79825	5.78597	6.40138	7983132	chr15	+	42867857	42965295	29	AK122666,ENST00000564158,ENST00000290607,ENST00000	STARD9	StAR-related lipid transfer (START) domain containing 9	15q15.2	57519	0.273421	0.261142	0.876548	-0.97345	0.981726
8109490	7.91964	7.75638	8.40271	8.79502	8109490	chr5	+	155753756	156193061	37	BX537948,ENST00000435422,ENST00000337851,ENST00000	SGCD	sarcoglycan, delta (35kDa dystrophin-associated glycoprotein)	5q33-q34	6444	-0.163259	0.483068	0.875384	-0.900286	0.882402
8078971	4.32841	4.6191	4.46525	5.20243	8078971	chr3	+	40428685	40470110	26	AF039917,ENST00000301825,ENST00000456402,NM_001248	ENTPD3	ectonucleoside triphosphate diphosphohydrolase 3	3p21.3	956	0.29069	0.136838	0.874016	-0.916072	0.931187
8055992	5.20735	5.1697	5.61891	6.07976	8055992	chr2	-	158388886	158485399	30	BC022530,ENST00000243349,ENST00000409680,ENST00000	ACVR1C	activin A receptor, type IC	2q24.1	130399	-0.0376497	0.411568	0.872419	-0.954529	0.942017
7952526	7.66448	8.33762	8.33108	8.53642	7952526	chr11	-	125826716	125933194	31	BC098583,ENST00000392693,ENST00000263577,NM_001243	CDON	Cdon homolog (mouse)	11q23-q24	50937	0.673143	0.6666	0.871941	-0.970973	0.979658
8171313	5.53204	5.51573	5.67772	6.4039	8171313	chrX	-	11155663	11683821	27	AF012272,AF022212,AF117067,AB208792,ENST0000033741	ARHGAP6	Rho GTPase activating protein 6	Xp22.3	395	-0.0163117	0.145679	0.871858	-0.999143	0.999998
8154295	3.83471	3.86836	3.6943	4.70614	8154295	chr9	+	6215809	6257983	31	BC047085,ENST00000381434,ENST00000456383,NM_001199	IL33	interleukin 33	9p24.1	90865	0.0336457	-0.140411	0.871422	-0.930482	0.944217
8170834	4.72888	4.88846	4.57358	5.59831	8170834	chrX	+	153524024	153558700	35	AK292261,ENST00000369915,ENST00000369912,ENST00000	TKTL1	transketolase-like 1	Xq28	8277	0.159579	-0.155305	0.869431	-0.868745	0.887617
8024527	4.90761	5.32383	4.91254	5.77597	8024527	chr19	+	2867333	2878515	25	BC009374,ENST00000307635,NM_024967	ZNF556	zinc finger protein 556	19p13.3	80032	0.416215	0.00493268	0.868364	-0.758507	0.783639
8057615	3.76682	4.0469	3.80821	4.63469	8057615	chr2	-	189598465	189654831	23	AY039011,ENST00000308100,NM_052952	DIRC1	disrupted in renal carcinoma 1	2q33	116093	0.280079	0.0413855	0.867868	-0.878587	0.896754
8075057	3.50401	4.31657	4.02762	4.37146	8075057	chr22	-	26111035	26111132	4	ENST00000410653	RN5S494	RNA, 5S ribosomal 494	---	---	0.812563	0.523612	0.867446	-0.443241	0.478278
8080562	5.0114	6.00546	5.10403	5.87838	8080562	chr3	+	53880566	53899827	39	AF208111,ENST00000288167,ENST00000475124,NM_018725	IL17RB	interleukin 17 receptor B	3p21.1	55540	0.994057	0.0926271	0.866972	-0.178535	0.217234
8115664	4.71955	4.95812	4.91117	5.58576	8115664	chr5	-	161177481	161178841	25	ENST00000470810	GLRXP3	glutaredoxin (thioltransferase) pseudogene 3	---	---	0.238571	0.191621	0.86621	-0.96219	0.972192
7947881	6.90957	6.89069	7.08851	7.77548	7947881	chr11	-	47459308	47470730	29	ENST00000298854,ENST00000352508,NM_005055,NM_03264	RAPSN	receptor-associated protein of the synapse	11p11.2	5913	-0.0188883	0.178934	0.865905	-0.999999	0.999175
7957161	4.04507	4.47296	4.45844	4.91001	7957161	chr12	+	72057784	72074419	30	BC008358,ENST00000308086,NM_031435	THAP2	THAP domain containing, apoptosis associated protein 2	12q21.1	83591	0.427893	0.413372	0.864944	-0.97091	0.979605
8040340	8.48703	8.44249	9.41483	9.35178	8040340	chr2	+	11886740	11967620	26	BC030537,ENST00000256720,ENST00000449576,ENST00000	LPIN1	lipin 1	2p25.1	23175	-0.0445438	0.927799	0.864749	-0.628111	0.596907
8072678	7.32213	7.71315	7.79636	8.18677	8072678	chr22	+	35777057	35790200	28	BC001491,ENST00000216117,NM_002133	HMOX1	heme oxygenase (decycling) 1	22q13.1	3162	0.391021	0.474236	0.864641	-0.998838	0.999962
8150580	2.41147	3.06534	2.05604	3.27606	8150580	chr8	-	47739518	47739585	4	ENST00000522536	MTND1P7	MT-ND1 pseudogene 7	---	---	0.653872	-0.355427	0.864593	-0.455007	0.489801
8095110	6.74424	7.64448	6.97642	7.60794	8095110	chr4	+	55524075	55606881	26	BC071593,ENST00000288135,ENST00000412167,NM_000222	KIT	v-kit Hardy-Zuckerman 4 feline sarcoma viral oncogene homolog	4q11-q12	3815	0.900247	0.232184	0.863701	-0.258465	0.296395
8165866	8.48615	8.81528	8.29115	9.34976	8165866	chrX	+	7137497	7272851	47	M16505,ENST00000217961,NM_000351	STS	steroid sulfatase (microsomal), isozyme S	Xp22.32	412	0.329131	-0.194994	0.863611	-0.744208	0.769993
8108737	5.53033	5.98689	5.28679	6.39248	8108737	chr5	+	140593509	140598551	21	AF217745,ENST00000430318,ENST00000341948,NM_018933	PCDHB13	protocadherin beta 13	5q31	56123	0.456563	-0.243536	0.862149	-0.629657	0.659831
7977933	9.32588	9.59116	9.89525	10.1879	7977933	chr14	-	23594504	23652849	42	AB037669,ENST00000316902,ENST00000453702,ENST00000	SLC7A8	solute carrier family 7 (amino acid transporter light chain, L system), member 8	14q11.2	23428	0.265287	0.569373	0.862073	-0.948883	0.935686
8172043	10.3411	10.8298	10.7899	11.1993	8172043	chrX	-	38008592	38080696	29	BC020684,ENST00000378533,ENST00000343800,ENST00000	SRPX	sushi-repeat containing protein, X-linked	Xp21.1	8406	0.488671	0.448787	0.858165	-0.954755	0.96575
8152453	8.74291	9.11322	9.31021	9.60091	8152453	chr8	-	116420724	116819762	28	AF183810,ENST00000395715,ENST00000220888,NM_014112	TRPS1	trichorhinophalangeal syndrome I	8q24.12	7227	0.370307	0.5673	0.857999	-0.980142	0.971551
7912004	7.37043	7.7075	7.61565	8.22675	7912004	chr1	-	6307406	6321035	30	BC068275,ENST00000377893,NM_207370	GPR153	G protein-coupled receptor 153	1p36.31	387509	0.33707	0.245225	0.856326	-0.938232	0.951158
8006453	3.02877	3.39843	3.00557	3.88388	8006453	chr17	+	32646055	32648421	27	Y16645,ENST00000394620,ENST00000225840,NM_005623	CCL8	chemokine (C-C motif) ligand 8	17q11.2	6355	0.369664	-0.0232024	0.855107	-0.779884	0.803983
8056151	7.7056	7.61476	8.11041	8.55746	8056151	chr2	-	160797260	160919121	43	U17033,ENST00000283243,ENST00000392771,NM_007366,N	PLA2R1	phospholipase A2 receptor 1, 180kDa	2q23-q24	22925	-0.0908378	0.404817	0.851864	-0.9428	0.928907
8098620	5.07932	5.04673	5.24807	5.92922	8098620	chr4	+	187026231	187093301	41	BC142992,ENST00000503432,ENST00000515078,ENST00000	FAM149A	family with sequence similarity 149, member A	4q35.1	25854	-0.0325831	0.168755	0.849907	-0.999982	0.998969
7972239	3.34732	3.48799	3.32304	4.19659	7972239	chr13	-	86366922	86373483	36	BC101070,ENST00000400286,NM_032229	SLITRK6	SLIT and NTRK-like family, member 6	13q31.1	84189	0.140673	-0.0242789	0.849272	-0.924088	0.938454
8056102	9.13663	9.15696	9.16928	9.98535	8056102	chr2	-	160625364	160654753	25	AY314006,AY314007,ENST00000259053,ENST00000480212,	LY75-CD302,CD302,LY75	LY75-CD302 readthrough,CD302 molecule,lymphocyte antigen 75	2q,2q24.2,2q24	100526664,9936,4065	0.0203333	0.0326541	0.848723	-0.979963	0.987061
8102862	5.51422	5.89082	6.16692	6.36181	8102862	chr4	-	140637545	141075233	42	BC137130,BC137131,ENST00000509479,NM_018717	MAML3	mastermind-like 3 (Drosophila)	4q28	55534	0.376602	0.652698	0.847586	-0.917391	0.900966
7919815	7.12627	6.63443	7.48346	7.97251	7919815	chr1	-	150768684	150780812	27	BC016058,ENST00000271651,NM_000396	CTSK	cathepsin K	1q21	1513	-0.491844	0.357191	0.846239	-0.894182	0.875813
7981781	2.8444	3.31869	2.38217	3.68995	7981781	chr15	+	22368576	22369517	8	BC136985,ENST00000332663,NM_001004719	OR4M2	olfactory receptor, family 4, subfamily M, member 2	15q11.2	390538	0.474299	-0.462221	0.845555	-0.555651	0.588035
7955997	2.96543	3.35886	3.10722	3.80969	7955997	chr12	+	55820038	55820976	16	ENST00000328314,NM_001005183	OR6C76	olfactory receptor, family 6, subfamily C, member 76	12q13.2	390326	0.393431	0.141792	0.844265	-0.839289	0.860096
8120300	4.29211	3.91065	4.58207	5.13418	8120300	chr6	+	53883789	54131081	34	AK294890,ENST00000274897,ENST00000511744,ENST00000	MLIP	muscular LMNA-interacting protein	6p12.1	90523	-0.381457	0.289958	0.842073	-0.933646	0.918779
7905147	6.21924	6.40919	6.88672	7.0602	7905147	chr1	+	150240600	150253327	30	BC017761,ENST00000369102,ENST00000369099,ENST00000	C1orf54	chromosome 1 open reading frame 54	1q21.2	79630	0.189959	0.667485	0.840968	-0.840018	0.817948
8068305	7.91289	7.98025	8.03882	8.75293	8068305	chr21	+	35014764	35272165	47	AF114487,ENST00000381318,ENST00000381291,ENST00000	ITSN1	intersectin 1 (SH3 domain protein)	21q22.1-q22.2	6453	0.0673621	0.125936	0.840045	-0.989453	0.9944
8128565	5.97448	6.29554	6.32583	6.81447	8128565	chr6	-	105605777	105627870	26	AF204171,AK225989,BC022323,ENST00000254765,ENST000	POPDC3	popeye domain containing 3	6q21	64208	0.321061	0.351348	0.839989	-0.98699	0.992568
7973054	7.77862	9.18307	7.50548	8.61602	7973054	chr14	+	20883147	20883256	4	ENST00000363355	RN5S382	RNA, 5S ribosomal 382	---	---	1.40445	-0.273141	0.837395	0.028588	0.0108903
7970975	4.85767	5.05165	5.41443	5.69497	7970975	chr13	-	36742345	36788725	34	AK301863,ENST00000379881,ENST00000554962,ENST00000	CCDC169-SOHLH2,SOHLH2	CCDC169-SOHLH2 readthrough,spermatogenesis and oogenesis specific basic helix-loop-helix 2	13q,13q13.3	1.00527e+08	0.193978	0.556759	0.837298	-0.927257	0.911756
8171848	4.9097	5.70823	5.92272	5.74618	8171848	chrX	-	24576204	24690794	34	BC045634,ENST00000379145,ENST00000356768,ENST00000	PCYT1B	phosphate cytidylyltransferase 1, choline, beta	Xp22.11	9468	0.798532	1.01302	0.836487	0.143043	-0.181998
7908529	7.41463	9.25918	8.08552	8.25098	7908529	chr1	+	197881619	197904608	33	AY273889,ENST00000367390,ENST00000367387,NM_020204	LHX9	LIM homeobox 9	1q31.1	56956	1.84455	0.670884	0.836347	0.569989	-0.537113
8055697	6.25992	6.53668	6.29808	7.0957	8055697	chr2	-	152105910	152118380	25	BC136410,ENST00000331426,NM_198557	RBM43	RNA binding motif protein 43	2q23.3	375287	0.27676	0.0381645	0.835786	-0.873142	0.891703
7934916	9.53079	9.7122	9.52127	10.3644	7934916	chr10	-	90965386	90967071	26	AF059214,ENST00000371852,NM_003956	CH25H	cholesterol 25-hydroxylase	10q23	9023	0.181402	-0.00952719	0.833575	-0.908483	0.924271
8131707	3.00715	3.35086	3.68527	3.83994	8131707	chr7	+	21420981	21421115	15	ENST00000353977	RNU1-15P	RNA, U1 small nuclear 15, pseudogene	---	---	0.34371	0.678118	0.83279	-0.868228	0.847967
8145822	3.28108	4.44284	3.32421	4.11231	8145822	chr8	+	36621963	36622069	14	ENST00000363115	RN5S264	RNA, 5S ribosomal 264	---	---	1.16177	0.0431303	0.831234	-0.0184122	0.0578633
8041940	4.79049	4.81695	4.91622	5.62126	8041940	chr2	+	48796159	48960287	44	AF026169,ENST00000405008,ENST00000402114,ENST00000	STON1-GTF2A1L	STON1-GTF2A1L readthrough	2p16.3	286749	0.0264682	0.125733	0.830773	-0.994997	0.998165
7945660	4.34775	4.04109	4.3675	5.1776	7945660	chr11	-	1705132	1706410	5	AK124823,ENST00000382167,ENST00000382166,NR_026643	FAM99A,FAM99B	family with sequence similarity 99, member A (non-protein coding),family with sequence similarity 99, member B (non-protein coding)	11p15.5	387742	-0.306654	0.0197556	0.829853	-0.997609	0.994104
7950885	6.66677	6.52661	6.73999	7.49582	7950885	chr11	-	86656721	86666433	41	AB032417,ENST00000531380,NM_012193	FZD4	frizzled family receptor 4	11q14.2	8322	-0.140161	0.0732185	0.829044	-0.999997	0.999314
7972487	7.79287	7.44541	8.10419	8.62133	7972487	chr13	-	99445741	99738660	64	AB028981,AF527605,AK127329,BC136274,BC171753,ENST0	DOCK9	dedicator of cytokinesis 9	13q32.3	23348	-0.347463	0.311316	0.82846	-0.928839	0.913492
8162404	7.52535	7.49405	7.48865	8.35293	8162404	chr9	-	95255829	95298337	46	BX537976,ENST00000344604,ENST00000444490,NM_001393	ECM2	extracellular matrix protein 2, female organ and adipocyte specific	9q22.3	1842	-0.0313005	-0.0366993	0.827584	-0.976132	0.983944
7997582	6.20241	6.85504	6.46389	7.02973	7997582	chr16	+	84328321	84363450	31	AF302109,ENST00000219454,ENST00000568638,NM_021197	WFDC1	WAP four-disulfide core domain 1	16q24.3	58189	0.652628	0.261474	0.827313	-0.578035	0.609794
7903920	4.04699	4.26291	4.50037	4.87347	7903920	chr1	+	111770281	111786062	29	U58514,ENST00000445067,ENST00000369744,ENST0000046	CHI3L2	chitinase 3-like 2	1p13.3	1117	0.215929	0.453389	0.826483	-0.983386	0.975454
7909866	6.52478	6.60027	6.95406	7.35121	7909866	chr1	+	220921567	220958150	24	BC010366,BC011973,BC016859,ENST00000366913,NM_0178	MARC2	mitochondrial amidoxime reducing component 2	1q41	54996	0.0754952	0.429285	0.826429	-0.96194	0.950404
8008819	5.5984	6.09319	5.85604	6.42331	8008819	chr17	+	57409053	57479095	44	AB098736,ENST00000312655,NM_001005404	YPEL2	yippee-like 2 (Drosophila)	17q22	388403	0.49479	0.257638	0.824909	-0.800445	0.823481
8074558	6.48752	6.82596	6.85586	7.31191	8074558	chr22	-	20228938	20255922	30	BC011787,ENST00000043402,NM_023004	RTN4R	reticulon 4 receptor	22q11.21	65078	0.338435	0.368336	0.824386	-0.987454	0.992917
8148448	8.70378	8.7117	9.21923	9.52632	8148448	chr8	+	136469702	136659853	33	AF051321,ENST00000355849,NM_006558	KHDRBS3	KH domain containing, RNA binding, signal transduction associated 3	8q24.2	10656	0.00792047	0.515444	0.822535	-0.899919	0.882006
8007008	7.80042	8.03536	8.18452	8.62219	8007008	chr17	+	38219063	38250120	33	BC000261,ENST00000264637,ENST00000450525,ENST00000	THRA	thyroid hormone receptor, alpha	17q11.2	7067	0.23494	0.3841	0.821769	-0.999438	0.997336
8072226	2.80359	2.83306	3.10977	3.62513	8072226	chr22	+	29834572	29838444	12	CR456562,ENST00000354373,NM_021026	RFPL1	ret finger protein-like 1	22q12.2	5988	0.0294657	0.30618	0.82154	-0.99051	0.984313
8010354	8.18467	8.10747	8.58201	9.00595	8010354	chr17	+	78075282	78093679	27	BC040431,DQ907243,M34424,ENST00000390015,ENST00000	GAA	glucosidase, alpha; acid	17q25.2-q25.3	2548	-0.0772076	0.397337	0.821278	-0.941882	0.927888
7974533	6.42401	6.48305	6.95237	7.24313	7974533	chr14	+	56585093	56768031	30	BC009476,ENST00000267460,NM_021255	PELI2	pellino E3 ubiquitin protein ligase family member 2	14q21	57161	0.0590322	0.528353	0.819112	-0.902648	0.884957
8072153	7.55454	8.01188	8.09213	8.37271	8072153	chr22	+	29168700	29185698	27	BC053874,ENST00000249064,ENST00000453543,ENST00000	CCDC117	coiled-coil domain containing 117	22q12.1	150275	0.457338	0.537597	0.818177	-1	0.999223
7998117	6.15662	6.81172	6.3299	6.9729	7998117	chr16	+	90244125	90244292	4	AK301928,AL137655,ENST00000388975,ENST00000570230,	SEPT14,LOC100134822,LOC100653348,LOC100506347	septin 14,uncharacterized LOC100134822,uncharacterized LOC100653348,uncharacterized LOC100506347	7p11.2,---	346288,100134822,100653348,100506347	0.655095	0.173279	0.816282	-0.525574	0.558745
8107234	9.26664	9.30333	9.41785	10.082	8107234	chr5	+	109025156	109203429	33	D63998,ENST00000261483,NM_002372	MAN2A1	mannosidase, alpha, class 2A, member 1	5q21-q22	4124	0.0366902	0.151204	0.815403	-0.997045	0.9993
8066822	9.54088	9.10622	9.47653	10.3541	8066822	chr20	-	46285656	46415360	30	AB033073,ENST00000359930,ENST00000484875,ENST00000	SULF2	sulfatase 2	20q12-q13.2	55959	-0.434665	-0.0643477	0.813197	-0.996834	0.992919
8105411	5.13511	5.12916	5.55674	5.94546	8105411	chr5	+	55147207	55218678	41	AY499342,ENST00000396836,ENST00000396834,ENST00000	IL31RA	interleukin 31 receptor A	5q11.2	133396	-0.00594666	0.421629	0.810345	-0.943559	0.929751
8132243	3.53217	3.88892	4.34854	4.34202	8132243	chr7	+	33217356	33217455	24	ENST00000410809	RN5S229	RNA, 5S ribosomal 229	---	---	0.356744	0.816364	0.809848	-0.662934	0.632865
7925504	5.71815	5.93517	6.38313	6.52752	7925504	chr1	-	242158792	242162375	22	BC132986,ENST00000357246,NM_001004343	MAP1LC3C	microtubule-associated protein 1 light chain 3 gamma	1q43	440738	0.217018	0.664976	0.809365	-0.826589	0.80373
8057599	6.97759	6.72696	7.13478	7.78662	8057599	chr2	-	188328957	188419219	31	AF021834,BC015514,ENST00000392365,ENST00000426055,	TFPI	tissue factor pathway inhibitor (lipoprotein-associated coagulation inhibitor)	2q32	7035	-0.250624	0.15719	0.809035	-0.984214	0.976462
8054308	7.28942	7.94591	7.41881	8.09604	8054308	chr2	-	101623691	101676012	47	AK292826,ENST00000376840,ENST00000409318,NM_001102	TBC1D8	TBC1 domain family, member 8 (with GRAM domain)	2q11.2	11138	0.656488	0.129389	0.806619	-0.499269	0.53308
8095697	6.1824	6.10328	6.49577	6.98896	8095697	chr4	+	74735109	74749385	23	BC011976,ENST00000395761,NM_001511,NR_046035	CXCL1	chemokine (C-X-C motif) ligand 1 (melanoma growth stimulating activity, alpha)	4q21	2919	-0.0791266	0.313362	0.806556	-0.970247	0.959934
8077366	8.96604	7.89492	9.08704	9.77241	8077366	chr3	+	3841550	3889301	24	BC034947,ENST00000319331,NM_020873	LRRN1	leucine rich repeat neuronal 1	3p26.2	57633	-1.07112	0.121002	0.80637	-0.89396	0.875574
8049544	6.90181	7.06136	7.23129	7.70742	8049544	chr2	+	238677998	238688954	24	BC004958,ENST00000308482,ENST00000478958,ENST00000	LRRFIP1	leucine rich repeat (in FLII) interacting protein 1	2q37.3	9208	0.15955	0.329478	0.805606	-0.999075	0.9966
7897044	6.00812	6.14199	6.51695	6.8107	7897044	chr1	+	1981909	2116834	48	BC014270,ENST00000378567,ENST00000400921,ENST00000	PRKCZ	protein kinase C, zeta	1p36.33-p36.2	5590	0.133872	0.508831	0.802581	-0.928627	0.913259
8051956	4.02936	3.91277	3.94406	4.83015	8051956	chr2	-	45401483	45482080	32	AY358255,NR_033831	UNQ6975	putative uncharacterized protein UNQ6975/PRO21958	2p21	400952	-0.116585	-0.0853006	0.800796	-0.983218	0.989653
8041781	9.61197	9.44808	9.77973	10.4126	8041781	chr2	+	46524538	46613839	48	BC051338,ENST00000263734,NM_001430	EPAS1,LOC100652809	endothelial PAS domain protein 1,uncharacterized LOC100652809	2p21-p16,---	2034.1	-0.163882	0.167763	0.800678	-0.991341	0.985386
8069150	6.23969	6.99074	6.66792	7.03956	8069150	chr21	+	46047040	46048218	9	BC131613,ENST00000397911,NM_198690	KRTAP10-9	keratin associated protein 10-9	21q22.3	386676	0.751049	0.428224	0.799866	-0.418015	0.453547
8099326	6.05619	5.66494	5.98086	6.85597	8099326	chr4	-	9827848	10041872	32	AF210317,BC018897,BC110414,ENST00000264784,ENST000	SLC2A9	solute carrier family 2 (facilitated glucose transporter), member 9	4p16.1	56606	-0.39125	-0.0753361	0.799779	-0.99897	0.9964
7958960	8.25939	7.74941	9.28595	9.05871	7958960	chr12	+	113659269	113736387	29	AK296268,AY083666,BC136795,BC136796,BC142664,BC150	TPCN1	two pore segment channel 1	12q24.13	53373	-0.509988	1.02656	0.79932	-0.564367	0.531342
8129666	6.12391	6.90537	6.31455	6.91965	8129666	chr6	-	134308719	134373791	32	AL833602,ENST00000275230,NM_145176	SLC2A12	solute carrier family 2 (facilitated glucose transporter), member 12	6q23.2	154091	0.781467	0.190645	0.795743	-0.324776	0.361855
7914342	8.27081	8.73893	9.68433	9.06529	7914342	chr1	-	31838100	31845923	30	BC007021,ENST00000373713,ENST00000498148,NM_004102	FABP3	fatty acid binding protein 3, muscle and heart (mammary-derived growth inhibitor)	1p33-p32	2170	0.468115	1.41352	0.794478	-0.0366208	-0.00285338
8137485	4.9417	4.78582	5.29282	5.73609	8137485	chr7	+	153584419	154685995	34	BC150304,ENST00000404039,ENST00000377770,ENST00000	DPP6	dipeptidyl-peptidase 6	7q36.2	1804	-0.155884	0.351118	0.794391	-0.939783	0.92556
8128894	8.87716	9.23347	8.70271	9.67108	8128894	chr6	-	111620231	111804918	43	ENST00000358835	REV3L	REV3-like, polymerase (DNA directed), zeta, catalytic subunit	6q21	5980	0.356312	-0.174445	0.793917	-0.702012	0.729575
8098654	4.22134	4.3125	4.22809	5.01277	8098654	chr4	+	187148666	187179625	40	M13143,ENST00000264690,ENST00000511406,ENST0000041	KLKB1	kallikrein B, plasma (Fletcher factor) 1	4q35	3818	0.0911567	0.0067505	0.791429	-0.951834	0.963195
8101952	6.28748	6.39653	6.72338	7.07859	8101952	chr4	-	101107027	101111637	27	BC013592,ENST00000273990,NM_145244	DDIT4L	DNA-damage-inducible transcript 4-like	4q24	115265	0.109043	0.435896	0.791105	-0.959351	0.947464
8009380	6.64702	7.26402	6.46222	7.43745	8009380	chr17	+	65736785	65736915	24	NR_003706	SNORA38B	small nucleolar RNA, H/ACA box 38B	17q24.2	100124536	0.617002	-0.184801	0.79043	-0.45961	0.494308
7982060	1.89745	2.00821	2.53591	2.68775	7982060	chr15	+	25465644	25465725	20	NR_003496	SNORD115-27	small nucleolar RNA, C/D box 115-27	15q11.2	100036564	0.110765	0.638466	0.790304	-0.814339	0.790795
7966127	7.30083	7.29543	7.21358	8.09099	7966127	chr12	-	109015367	109027670	33	BC029782,ENST00000550948,ENST00000228463,ENST00000	SELPLG	selectin P ligand	12q24	6404	-0.0054002	-0.0872522	0.79016	-0.955915	0.96676
7946245	6.25211	6.54354	6.68922	7.04086	7946245	chr11	-	6642558	6677080	30	ENST00000299441,NM_003737	DCHS1	dachsous 1 (Drosophila)	11p15.4	8642	0.291434	0.437105	0.788755	-0.99716	0.99341
8078155	5.18149	5.20526	5.57727	5.96981	8078155	chr3	+	16216156	16272855	40	ENST00000339732,NM_054110	GALNTL2	UDP-N-acetyl-alpha-D-galactosamine:polypeptide N-acetylgalactosaminyltransferase-like 2	3p25.1	117248	0.023775	0.395781	0.788325	-0.95692	0.944714
8108720	9.1733	9.46457	9.15213	9.96107	8108720	chr5	+	140566893	140571111	25	AF217749,NM_019119	PCDHB9	protocadherin beta 9	5q31	56127	0.291268	-0.0211721	0.78777	-0.821661	0.843519
8058824	4.59279	4.90096	5.03141	5.37877	8058824	chr2	-	216807526	216878346	31	BC082990,ENST00000423087,ENST00000263268,NM_018000	MREG	melanoregulin	2q35	55686	0.308165	0.438618	0.785981	-0.998555	0.995655
8027760	6.15824	6.38665	6.31292	6.9425	8027760	chr19	+	35629732	35633954	26	AK289811,ENST00000351325,ENST00000455515,NM_021902	FXYD1	FXYD domain containing ion transport regulator 1	19q13.1	5348	0.22841	0.154676	0.784265	-0.948978	0.960686
7983527	7.38298	8.57005	7.8599	8.16699	7983527	chr15	+	48010686	48066420	28	AF389429,ENST00000558014,ENST00000316364,ENST00000	SEMA6D	sema domain, transmembrane domain (TM), and cytoplasmic domain, (semaphorin) 6D	15q21.1	80031	1.18707	0.476921	0.78401	0.287259	-0.249227
7908879	6.67332	6.84414	6.62841	7.45685	7908879	chr1	+	202995626	203047864	39	AK295757,EF428334,ENST00000367240,ENST00000272198,	PPFIA4	protein tyrosine phosphatase, receptor type, f polypeptide (PTPRF), interacting protein (liprin), alpha 4	1q32.1	8497	0.170828	-0.044903	0.783538	-0.892838	0.90992
8020551	7.00095	6.5516	7.13268	7.78425	8020551	chr18	+	21269562	21535030	93	AY327115,ENST00000313654,ENST00000399516,ENST00000	LAMA3	laminin, alpha 3	18q11.2	3909	-0.449342	0.131731	0.783303	-0.961855	0.950307
8103466	3.65717	5.50567	4.5698	4.43838	8103466	chr4	-	162305049	163085186	42	BC036502,ENST00000306100,ENST00000379164,ENST00000	FSTL5	follistatin-like 5	4q32.3	56884	1.8485	0.912628	0.781205	0.751443	-0.724814
7963427	4.96855	5.10993	4.97769	5.74954	7963427	chr12	-	52908359	52914472	37	M21389,ENST00000252242,ENST00000552629,ENST0000045	KRT5	keratin 5	12q13.13	3852	0.141381	0.0091474	0.780994	-0.93074	0.944449
7960744	9.8653	9.55326	9.7511	10.6458	7960744	chr12	-	7187513	7245043	42	AK024951,AK291313,AK298445,AK303750,BC035220,M1405	C1R	complement component 1, r subcomponent	12p13,---	715,---	-0.312043	-0.114205	0.780449	-0.999087	0.999995
7927474	5.00965	5.09755	5.44802	5.78976	7927474	chr10	+	50507187	50535532	38	AL833265,ENST00000374144,NM_001135196	C10orf71	chromosome 10 open reading frame 71	10q11.23	118461	0.0878982	0.438369	0.780112	-0.950056	0.936997
8033190	6.36997	6.13464	6.93871	7.14757	8033190	chr19	-	6436092	6459781	41	AY750170,ENST00000264088,ENST00000301454,NM_024103	SLC25A23	solute carrier family 25 (mitochondrial carrier; phosphate carrier), member 23	19p13.3	79085	-0.23533	0.56874	0.777601	-0.80378	0.779671
8160260	9.50825	9.5449	9.92134	10.2853	8160260	chr9	-	16409501	16870786	36	AK299073,AY438376,ENST00000380672,ENST00000484726,	BNC2	basonuclin 2	9p22.2	54796	0.0366493	0.413084	0.777013	-0.949282	0.936131
7927606	8.15215	8.20537	8.41195	8.92828	7927606	chr10	+	52751109	54058110	25	BC127090,ENST00000373985,ENST00000373980,ENST00000	PRKG1	protein kinase, cGMP-dependent, type I	10q11.2	5592	0.0532215	0.259797	0.776131	-0.997717	0.994274
7953943	6.95636	7.12894	7.04572	7.73136	7953943	chr12	+	10365429	10375727	21	AF287012,ENST00000266458,ENST00000540424,ENST00000	GABARAPL1	GABA(A) receptor-associated protein like 1	12p13.2	23710	0.172575	0.0893557	0.774998	-0.947671	0.959534
8152962	4.91265	4.8596	4.57474	5.68712	8152962	chr8	-	133584447	133687813	28	BC027589,BC047286,ENST00000519595,ENST00000518642,	LRRC6	leucine rich repeat containing 6	8q24.22	23639	-0.0530496	-0.337915	0.774468	-0.894913	0.91183
8020702	4.61291	4.61028	4.7881	5.38721	8020702	chr18	+	23806847	23971647	28	AY888049,ENST00000418698,ENST00000269142,ENST00000	TAF4B	TAF4b RNA polymerase II, TATA box binding protein (TBP)-associated factor, 105kDa	18q11.2	6875	-0.00262659	0.175199	0.774309	-0.999978	0.998934
7917199	7.05427	6.84069	7.45123	7.82834	7917199	chr1	-	84330711	84464833	34	AY170843,BC032829,BC048970,BC060878,ENST0000026050	TTLL7	tubulin tyrosine ligase-like family, member 7	1p31.1	79739	-0.213582	0.396958	0.774066	-0.9023	0.88458
8072039	5.46676	5.506	6.10852	6.24013	8072039	chr22	+	26138111	26427007	56	AB075376,ENST00000536101,ENST00000335473,ENST00000	MYO18B	myosin XVIIIB	22q12.1	84700	0.0392414	0.641764	0.773372	-0.787049	0.762086
8148149	7.89913	7.66231	7.85075	8.67148	8148149	chr8	+	123793901	123986755	28	BC042145,ENST00000314393,NM_014943	ZHX2	zinc fingers and homeoboxes 2	8q24.13	22882	-0.236825	-0.048385	0.772354	-0.999316	0.999997
8085867	6.45906	7.49351	6.57075	7.23075	8085867	chr3	-	27152394	27410912	48	ENST00000429845	NEK10	NIMA (never in mitosis gene a)- related kinase 10	3p24.1	152110	1.03445	0.111694	0.771693	-0.0301116	0.0695424
8169145	4.65313	5.003	5.31579	5.42249	8169145	chrX	+	105412298	105452949	25	BC031229,ENST00000357175,ENST00000372552,ENST00000	MUM1L1	melanoma associated antigen (mutated) 1-like 1	Xq22.3	139221	0.349868	0.66266	0.76936	-0.832889	0.810395
7979328	7.79791	8.0847	8.08165	8.56586	7979328	chr14	-	55833110	55878576	34	BC109089,ENST00000558189,ENST00000247178,NM_014924	ATG14	autophagy related 14	14q22.3	22863	0.286791	0.283731	0.767941	-0.976118	0.983932
8013567	4.47771	3.60691	4.7496	5.24254	8013567	chr17	-	26205340	26220409	6	AK055808,ENST00000460380,ENST00000379103,ENST00000	C17orf108	chromosome 17 open reading frame 108	17q11.2	201229	-0.870804	0.27189	0.764832	-0.859986	0.839173
8146092	4.63512	5.64405	4.72229	5.39982	8146092	chr8	+	39770803	39785963	32	AY221100,BC027882,JF772862,M34455,ENST00000522495,	IDO1	indoleamine 2,3-dioxygenase 1	8p12-p11	3620	1.00893	0.0871666	0.764695	-0.0514921	0.0908718
7958262	7.44427	7.5679	7.65281	8.20847	7958262	chr12	+	106696581	106740793	32	BC033617,ENST00000299045,NM_152772	TCP11L2	t-complex 11 (mouse)-like 2	12q23.3	255394	0.12363	0.208544	0.764197	-0.995848	0.998665
7981998	3.50629	3.74094	3.89097	4.26965	7981998	chr15	+	25342810	25342901	17	NR_003339	SNORD116-25	small nucleolar RNA, C/D box 116-25	15q11.2	100033436	0.234655	0.384684	0.76336	-0.997861	0.994503
8117165	7.45511	7.42205	7.83224	8.21834	8117165	chr6	+	21593000	21598850	37	BC072668,ENST00000244745,ENST00000543472,NM_003107	SOX4	SRY (sex determining region Y)-box 4	6p22.3	6659	-0.03306	0.377131	0.763231	-0.946828	0.93339
8095216	6.68699	6.92407	7.20669	7.44757	8095216	chr4	+	57164396	57193986	30	BC144536,ENST00000264229,ENST00000504228,ENST00000	KIAA1211	KIAA1211	4q12	57482	0.237073	0.519699	0.760581	-0.937262	0.92277
8135544	3.95142	4.71535	4.70919	4.71018	8135544	chr7	+	114055052	114330155	26	AK296957,ENST00000393494,ENST00000408937,ENST00000	FOXP2	forkhead box P2	7q31	93986	0.763926	0.757771	0.758753	0.554779	-0.521506
8092277	5.21968	5.40258	5.06181	5.9781	8092277	chr3	-	179518050	179754730	42	AB032592,ENST00000467460,ENST00000263962,ENST00000	PEX5L	peroxisomal biogenesis factor 5-like	3q26.33	51555	0.182897	-0.157865	0.758426	-0.83081	0.852131
8093826	6.86655	7.21349	6.83164	7.62361	8093826	chr4	+	3768296	3770253	32	BC142625,ENST00000330055,NM_000683	ADRA2C	adrenoceptor alpha 2C	4p16	152	0.346942	-0.0349071	0.757062	-0.754116	0.779451
8091306	7.5097	7.13651	7.36539	8.26644	8091306	chr3	-	145910126	145968966	31	AF199023,ENST00000354952,ENST00000433593,ENST00000	PLSCR4	phospholipid scramblase 4	3q24	57088	-0.373194	-0.14431	0.756738	-0.999785	0.999824
7929816	9.61147	8.10723	11.1917	10.3666	7929816	chr10	+	102106772	102124591	14	AF097514,ENST00000370355,NM_005063	SCD	stearoyl-CoA desaturase (delta-9-desaturase)	10q24.31	6319	-1.50423	1.58022	0.755135	-0.458033	0.422588
7995275	3.46565	3.53072	3.83308	4.22037	7995275	chr16	+	33205583	33207494	16	AB023508	TP53TG3,TP53TG3C,TP53TG3B	TP53 target 3,TP53 target 3C,TP53 target 3B	16p13,16p11.2	24150,653550,729355	0.0650673	0.367428	0.75472	-0.971547	0.961441
8005638	7.61796	7.94619	7.71821	8.37221	8005638	chr17	+	19551833	19580908	41	AK025677,AK292381,BC002430,L47162,U46689,ENST00000	ALDH3A2	aldehyde dehydrogenase 3 family, member A2	17p11.2	224	0.328229	0.100242	0.754244	-0.845109	0.865552
7982034	1.33609	1.525	2.05038	2.09009	7982034	chr15	+	25440068	25440148	11	NR_003306	SNORD115-14	small nucleolar RNA, C/D box 115-14	15q11.2	100033451	0.188911	0.714286	0.753999	-0.71742	0.689363
8141463	3.69136	4.24853	4.32405	4.4449	8141463	chr7	-	99765154	99768106	13	BC027972,ENST00000471050,ENST00000292377,NM_152742	GPC2	glypican 2	7q22.1	221914	0.557172	0.632699	0.753546	-0.984264	0.976522
7981943	6.32054	6.49885	6.17303	7.07402	7981943	chr15	+	25230247	25230313	25	NR_001294,NR_022008	SNORD64,PAR5	small nucleolar RNA, C/D box 64,Prader-Willi/Angelman syndrome-5	15q12,15q11-q13	347687	0.178309	-0.147511	0.753477	-0.837199	0.858134
8162610	6.06083	6.57733	6.0828	6.81335	8162610	chr9	-	99252523	99382112	20	AF064104,AF064105,ENST00000474602,ENST00000412285,	CDC14B	CDC14 cell division cycle 14 homolog B (S. cerevisiae)	9q22.3	8555	0.516499	0.0219684	0.752521	-0.590902	0.622285
7933933	5.48051	5.3417	5.73735	6.23194	7933933	chr10	-	69556048	69597937	26	AF176012,BC017018,ENST00000225171,NM_021800	DNAJC12	DnaJ (Hsp40) homolog, subfamily C, member 12	10q22.1	56521	-0.138805	0.256841	0.751436	-0.96989	0.959521
8059680	5.06372	5.85445	4.96918	5.81363	8059680	chr2	-	231972955	231989824	32	BC063123,ENST00000258400,NM_000867	HTR2B	5-hydroxytryptamine (serotonin) receptor 2B, G protein-coupled	2q36.3-q37.1	3357	0.790729	-0.0945417	0.74991	-0.266009	0.303852
8161839	5.30168	5.1815	5.75181	6.05038	8161839	chr9	-	77675489	77703133	27	AK023413,AK097144,BC001366,BC036804,ENST0000037681	NMRK1	nicotinamide riboside kinase 1	9q21.13	54981	-0.120175	0.450132	0.748703	-0.882925	0.863705
8038952	6.07606	6.53442	6.60749	6.82464	8038952	chr19	-	52616344	52617115	17	BC032805	ZNF616	zinc finger protein 616	19q13.41	90317	0.458352	0.53143	0.748581	-0.99952	0.997519
7943349	7.03313	6.73835	6.91331	7.78113	7943349	chr11	+	100784183	100859600	30	AK057372,ENST00000529535,ENST00000298815,NM_152432	ARHGAP42	Rho GTPase activating protein 42	11q22.1	143872	-0.294784	-0.119827	0.747994	-0.998421	0.99986
7919787	6.69255	7.27327	6.89867	7.44039	7919787	chr1	-	150670536	150693378	19	AY626344,BC033014,BC047406,ENST00000368995,ENST000	HORMAD1	HORMA domain containing 1	1q21.3	84072	0.580724	0.20612	0.74784	-0.577829	0.609594
7961291	4.49859	5.16204	4.67378	5.24625	7961291	chr12	-	11182986	11184006	24	BC117421,ENST00000572376,ENST00000575161,ENST00000	TAS2R31,TAS2R45	taste receptor, type 2, member 31,taste receptor, type 2, member 45	12p13.2,---	259290	0.663445	0.17519	0.747653	-0.432035	0.467296
7899394	5.63192	6.44268	6.65708	6.37756	7899394	chr1	+	28199054	28213196	25	AK303090,ENST00000373925,ENST00000373921,ENST00000	C1orf38	chromosome 1 open reading frame 38	1p35.3	9473	0.810756	1.02516	0.745638	0.509495	-0.543063
8074980	4.51638	4.72691	4.69151	5.26177	8074980	chr22	-	24376141	24384276	25	AF435971,BC007065,BT019951,CR456499,ENST0000041783	GSTT1	glutathione S-transferase theta 1	22q11.23	2952	0.210538	0.175129	0.745391	-0.964054	0.973791
7920297	5.81276	6.3201	6.03004	6.55669	7920297	chr1	-	153586731	153589462	26	AY007220,BC005019,ENST00000476873,ENST00000368701,	S100A14	S100 calcium binding protein A14	1q21.3	57402	0.507335	0.217274	0.743924	-0.699821	0.727471
8066925	9.5842	9.49959	10.0335	10.3279	8066925	chr20	-	48120411	48184728	27	BC101809,ENST00000244043,ENST00000478971,ENST00000	PTGIS	prostaglandin I2 (prostacyclin) synthase	20q13.13	5740	-0.084611	0.449319	0.743655	-0.889025	0.870259
7981068	4.88777	4.634	5.13191	5.62942	7981068	chr14	-	94844698	94857029	24	BC011991,ENST00000393087,ENST00000393088,ENST00000	SERPINA1	serpin peptidase inhibitor, clade A (alpha-1 antiproteinase, antitrypsin), member 1	14q32.1	5265	-0.253774	0.244139	0.741653	-0.952232	0.939436
7967660	5.87384	5.51707	5.93895	6.61522	7967660	chr12	-	130880682	131200826	28	BC007632,ENST00000261655,ENST00000536002,NM_015347	RIMBP2	RIMS binding protein 2	12q24.33	23504	-0.35677	0.0651024	0.74138	-0.984352	0.97663
7924760	6.57116	6.9786	7.13	7.31135	7924760	chr1	-	226819391	226927024	43	ENST00000272117,ENST00000429204,NM_002221	ITPKB	inositol-trisphosphate 3-kinase B	1q42.13	3707	0.407439	0.558839	0.740192	-0.966857	0.956026
8166469	6.63147	6.51649	6.89911	7.3715	8166469	chrX	+	23801290	23804396	32	BC008424,ENST00000379270,ENST00000379254,ENST00000	SAT1	spermidine/spermine N1-acetyltransferase 1	Xp22.1	6303	-0.114981	0.26764	0.740025	-0.969021	0.958517
8023646	6.56785	6.50121	7.09562	7.30716	8023646	chr18	-	60790579	60987361	54	M13994,ENST00000398117,ENST00000333681,NM_000633	BCL2	B-cell CLL/lymphoma 2	18q21.3	596	-0.0666398	0.527775	0.739317	-0.837671	0.81546
7926805	2.14379	2.13027	3.2483	2.88199	7926805	chr10	+	26798519	26798633	15	ENST00000362863	RN5S307	RNA, 5S ribosomal 307	---	---	-0.0135272	1.10451	0.738194	-0.398565	0.362053
7940762	5.18382	5.46209	5.24861	5.92157	7940762	chr11	+	63273556	63284246	32	AF244974,ENST00000255684,ENST00000394618,ENST00000	LGALS12	lectin, galactoside-binding, soluble, 12	11q13	85329	0.278275	0.0647925	0.737751	-0.86326	0.882511
8014768	6.85659	6.64001	7.49762	7.59292	8014768	chr17	-	37219556	37309280	46	AF279144,AF378753,AK093589,AK127539,AK303699,AY704	PLXDC1	plexin domain containing 1	17q21.1	57125	-0.216573	0.641033	0.736332	-0.73659	0.709319
8051949	7.78232	7.70852	7.86819	8.51834	8051949	chr2	-	45232321	45236542	26	BC024033,ENST00000303077,NM_016932	SIX2	SIX homeobox 2	2p21	10736	-0.0738004	0.0858705	0.736016	-0.999655	0.999913
8092552	8.40389	9.00411	8.80553	9.13862	8092552	chr3	-	185361527	185542827	23	BC021290,ENST00000382199,ENST00000346192,ENST00000	IGF2BP2	insulin-like growth factor 2 mRNA binding protein 2	3q27.2	10644	0.60022	0.401642	0.734737	-0.661726	0.690804
8040090	6.80576	7.44143	7.92104	7.54027	8040090	chr2	+	7057523	7184310	33	AK293854,BC050373,ENST00000320892,ENST00000427092,	RNF144A	ring finger protein 144A	2p25.2	9781	0.635668	1.11528	0.734509	0.113443	-0.152572
8056222	9.94255	9.14384	10.2034	10.6763	8056222	chr2	-	162848755	162931052	30	AB451339,BC065265,M74777,M80536,ENST00000360534,EN	DPP4	dipeptidyl-peptidase 4	2q24.3	1803	-0.798712	0.260849	0.733783	-0.864013	0.843466
8097801	6.27732	5.74439	6.71196	7.00942	8097801	chr4	+	152357587	152571767	9	AK125363,ENST00000513962,ENST00000435205,NM_001109	FAM160A1	family with sequence similarity 160, member A1	4q31.3	729830	-0.532927	0.434647	0.7321	-0.821416	0.798264
8122986	9.14431	9.3946	9.4639	9.8752	8122986	chr6	+	158244294	158366109	26	AF172847,ENST00000392185,ENST00000539592,ENST00000	SNX9	sorting nexin 9	6q25.1-q26	51429	0.250282	0.319587	0.730886	-0.996825	0.999191
7967212	4.56151	5.02989	4.75603	5.29204	7967212	chr12	-	122277433	122296769	28	AK290826,BC024287,ENST00000289004,ENST00000543163,	HPD	4-hydroxyphenylpyruvate dioxygenase	12q24-qter	3242	0.468373	0.194515	0.730527	-0.731891	0.758218
8130645	6.07654	6.32952	6.77855	6.80701	8130645	chr6	-	161768452	163148803	31	AK292590,ENST00000366898,ENST00000366897,ENST00000	PARK2	parkinson protein 2, E3 ubiquitin protein ligase (parkin)	6q25.2-q27	5071	0.252979	0.702012	0.730471	-0.710527	0.682198
7969613	8.68977	8.52636	8.89253	9.42003	7969613	chr13	+	93878865	95059655	29	AY358462,ENST00000377047,NM_005708	GPC6	glypican 6	13q32	10082	-0.16341	0.202762	0.730264	-0.978806	0.969959
7970949	6.26822	7.00398	6.58736	6.99752	7970949	chr13	-	36048319	36050830	24	AB593022,ENST00000379919,NM_005584	MAB21L1	mab-21-like 1 (C. elegans)	13q13	4081	0.73576	0.319141	0.729302	-0.292245	0.329766
7995088	5.91216	6.18055	6.20166	6.64145	7995088	chr16	+	31225412	31237765	24	AK090695,ENST00000322122,NM_001008274	TRIM72	tripartite motif containing 72	16p11.2	493829	0.268387	0.289505	0.729294	-0.985089	0.991112
8156309	5.75327	6.08579	5.99428	6.4821	8156309	chr9	+	92219620	92221470	32	AF087883,ENST00000252506,ENST00000375769,NM_006705	GADD45G	growth arrest and DNA-damage-inducible, gamma	9q22.1-q22.2	10912	0.332518	0.241014	0.728827	-0.924576	0.938894
7964602	8.34057	8.60247	8.13686	9.06787	7964602	chr12	-	59265937	59314262	27	AY358288,ENST00000379141,ENST00000320743,ENST00000	LRIG3	leucine-rich repeats and immunoglobulin-like domains 3	12q14.1	121227	0.261892	-0.203711	0.727299	-0.740341	0.766299
8128867	7.28276	7.54564	7.57891	8.00854	8128867	chr6	-	110931181	111136840	25	AK292360,AY028424,BC024247,BC037289,ENST0000036891	CDK19	cyclin-dependent kinase 19	6q21	23097	0.262882	0.296144	0.725782	-0.988914	0.994005
8139131	6.85563	7.23769	7.71032	7.58126	8139131	chr7	-	38423305	38671020	31	ENST00000356264,NM_001635	AMPH	amphiphysin	7p14-p13	273	0.382062	0.854688	0.725626	-0.452679	0.41713
8028950	4.36824	5.26933	4.58727	5.09308	8028950	chr19	+	41396731	41406413	22	ENST00000252909,NR_040249	CYP2G1P	cytochrome P450, family 2, subfamily G, polypeptide 1 pseudogene	---,19q13.2	-0.22952	0.901093	0.21903	0.724841	-0.058517	0.0978759
8048026	4.37931	4.40916	4.53576	5.10413	8048026	chr2	+	211342433	211543831	46	AF154830,ENST00000430249,ENST00000233072,ENST00000	CPS1	carbamoyl-phosphate synthase 1, mitochondrial	2q35	1373	0.0298459	0.156452	0.724814	-0.999134	0.999998
8114787	8.05884	8.07686	8.88331	8.78249	8114787	chr5	-	141380236	141392600	26	BC022322,ENST00000311337,ENST00000500692,ENST00000	GNPDA1	glucosamine-6-phosphate deaminase 1	5q21	10007	0.0180176	0.824467	0.723648	-0.582759	0.550228
7937707	3.7268	4.48331	3.69592	4.45039	7937707	chr11	+	1686825	1689085	9	AK124823,ENST00000382167,NR_026643	FAM99A	family with sequence similarity 99, member A (non-protein coding)	11p15.5	387742	0.75651	-0.0308724	0.723589	-0.269752	0.307551
8039642	5.13785	5.70672	5.55043	5.86052	8039642	chr19	-	57966542	57967896	27	AK094452,ENST00000321039,NM_020633	VN1R1	vomeronasal 1 receptor 1	19q13.4	57191	0.568869	0.41258	0.722671	-0.737303	0.763395
8018754	7.0886	7.57838	7.5841	7.81124	8018754	chr17	-	74523438	74533966	26	BC029798,ENST00000293230,NM_134268	CYGB	cytoglobin	17q25	114757	0.48978	0.495501	0.722635	-0.981633	0.988398
7942647	5.46146	5.57066	6.26671	6.18348	7942647	chr11	+	76092369	76119176	18	AK095089	LOC100506127	putative uncharacterized protein FLJ37770-like	11q13.5	100506127	0.109197	0.805246	0.722016	-0.58704	0.554628
8121850	4.64728	4.70657	4.48378	5.36921	8121850	chr6	+	126068810	126082417	26	AK289943,ENST00000368365,ENST00000368364,NM_012259	HEY2	hairy/enhancer-of-split related with YRPW motif 2	6q21	23493	0.059293	-0.1635	0.721928	-0.897031	0.913777
8055496	4.02534	4.18687	4.48326	4.74683	8055496	chr2	-	140988996	142889270	114	AF176832,ENST00000389484,ENST00000544579,NM_018557	LRP1B	low density lipoprotein receptor-related protein 1B	2q21.2	53353	0.16153	0.457925	0.72149	-0.941434	0.927391
7974214	5.19354	5.27143	5.31213	5.91247	7974214	chr14	+	50159823	50220351	30	AF111806,BC101595,BC101597,ENST00000556392,ENST000	KLHDC1	kelch domain containing 1	14q21.3	122773	0.077887	0.118588	0.718926	-0.987737	0.99313
8008627	7.27877	7.26775	7.28648	7.99531	8008627	chr17	+	54671275	54672600	24	BC034027,ENST00000332822,NM_005450	NOG	noggin	17q22	9241	-0.0110158	0.0077109	0.716543	-0.98183	0.988555
8072279	7.13691	7.44604	7.68092	7.85333	8072279	chr22	+	30279199	30423869	28	BC151217,ENST00000401950,ENST00000351488,ENST00000	MTMR3	myotubularin related protein 3	22q12.2	8897	0.309129	0.544007	0.716418	-0.921675	0.905643
8047577	5.6276	5.83736	5.90441	6.34376	8047577	chr2	+	203776930	203849208	23	BC033777,ENST00000402905,ENST00000438828,ENST00000	ALS2CR8	amyotrophic lateral sclerosis 2 (juvenile) chromosome region, candidate 8	2q33.2	79800	0.209752	0.276808	0.716156	-0.995835	0.998658
7945688	6.69819	7.32168	7.04595	7.41395	7945688	chr11	-	2150342	2182571	108	ENST00000300632,ENST00000381319,NR_003512,NM_00100	IGF2,INS-IGF2	insulin-like growth factor 2 (somatomedin A),INS-IGF2 readthrough	11p15.5	3481.72	0.623487	0.347761	0.715752	-0.525617	0.558787
8160274	5.89525	6.17696	6.12693	6.60835	8160274	chr9	-	16525990	16527731	23	AK021795	MGC24103	uncharacterized MGC24103	9p22.3	158295	0.281711	0.231682	0.713096	-0.952898	0.964127
8169836	5.07008	5.40111	5.24073	5.78167	8169836	chrX	+	128872926	128903525	28	BC126174,ENST00000371106,NM_003399	XPNPEP2	X-prolyl aminopeptidase (aminopeptidase P) 2, membrane-bound	Xq25	7512	0.331033	0.170656	0.71159	-0.874554	0.893014
8066275	2.48891	3.01235	3.38135	3.20047	8066275	chr20	-	39665638	39666824	27	AF090938	LOC100127886	uncharacterized LOC100127886	20q12	100127886	0.523443	0.892437	0.711559	-0.222933	0.18428
8044574	6.70982	6.38358	7.68236	7.42108	8044574	chr2	+	113875470	113891593	33	BC068441,ENST00000409052,ENST00000361779,ENST00000	IL1RN	interleukin 1 receptor antagonist	2q14.2	3557	-0.326243	0.972539	0.711257	-0.519067	0.484924
7901293	4.81326	4.98058	5.41062	5.52439	7901293	chr1	+	47602846	47615413	12	AY280371,AY280372,BC142607,BC148248,ENST0000049094	CYP4A22	cytochrome P450, family 4, subfamily A, polypeptide 22	1p33	284541	0.167314	0.597362	0.711128	-0.805629	0.781617
7988644	3.21823	3.54763	3.09665	3.92919	7988644	chr15	-	50150435	50411419	36	AB075819,ENST00000559726,ENST00000559829,ENST00000	ATP8B4	ATPase, class I, type 8B, member 4	15q21.2	79895	0.329399	-0.121582	0.710958	-0.707245	0.734599
7985620	6.13179	6.41092	6.99535	6.8417	7985620	chr15	+	85359911	85416710	39	AY044449,ENST00000258888,NM_020778	ALPK3	alpha-kinase 3	15q25.2	57538	0.279129	0.863561	0.709913	-0.462423	0.427064
8003230	5.13259	5.65359	5.76548	5.84249	8003230	chr16	-	86369371	86371161	5	BC043250,NR_024406	LOC732275	uncharacterized LOC732275	16q24.1	732275	0.520998	0.632891	0.709902	-0.914587	0.897912
8094372	5.53319	5.74528	6.14298	6.24176	8094372	chr4	+	24796055	24802464	28	BC014418,ENST00000382120,NM_003102	SOD3	superoxide dismutase 3, extracellular	4p15.3-p15.1	6649	0.212097	0.609793	0.70857	-0.79931	0.774968
8154367	4.39385	4.37937	4.27703	5.10172	8154367	chr9	+	12693430	12710290	26	BC052608,ENST00000388918,ENST00000381137,NM_000550	TYRP1	tyrosinase-related protein 1	9p23	7306	-0.0144785	-0.116818	0.707876	-0.946824	0.958787
8009353	6.27157	7.18727	7.12561	6.97896	8009353	chr17	+	65373720	65689647	33	BC067095,ENST00000335257,ENST00000299954,NM_012417	PITPNC1	phosphatidylinositol transfer protein, cytoplasmic 1	17q24.2	26207	0.915698	0.854045	0.707394	0.996902	-0.993021
7976073	6.94401	7.16591	7.07146	7.65053	7976073	chr14	+	85996488	86094270	36	ENST00000330753,NM_013231	LOC100506718,FLRT2	uncharacterized LOC100506718,fibronectin leucine rich transmembrane protein 2	---,14q24-q32	1.00507e+08	0.221905	0.127448	0.706523	-0.933727	0.94713
8152119	5.21695	5.66898	6.24001	5.92251	8152119	chr8	-	102698770	103137135	36	AF251061,ENST00000220931,ENST00000521599,ENST00000	NCALD	neurocalcin delta	8q22.2	83988	0.452032	1.02306	0.70556	-0.148354	0.109203
8146427	2.54355	2.84619	2.73517	3.24832	8146427	chr8	+	52730145	52732120	21	BC032670,ENST00000360540,ENST00000544451,NM_052937	PCMTD1	protein-L-isoaspartate (D-aspartate) O-methyltransferase domain containing 1	8q11.23	115294	0.302642	0.191621	0.704768	-0.912852	0.928257
8113641	6.95924	7.4982	7.4639	7.66296	8113641	chr5	-	115140430	115152405	32	BC024241,ENST00000250535,NM_001801	CDO1	cysteine dioxygenase, type I	5q23.2	1036	0.538965	0.504665	0.70372	-0.930373	0.944119
8172032	4.30363	4.64291	4.81578	5.00695	8172032	chrX	-	37400374	37401340	7	ENST00000402340	FAM47DP	family with sequence similarity 47, member D, pseudogene	---	---	0.339274	0.512143	0.703313	-0.960755	0.949057
8013384	6.3174	6.65239	6.1687	7.02067	8013384	chr17	-	19641297	19651746	33	AK093877,ENST00000479677,ENST00000225740,ENST00000	ALDH3A1	aldehyde dehydrogenase 3 family, member A1	17p11.2	218	0.334985	-0.148702	0.703268	-0.685765	0.713959
8067942	5.12912	5.54178	5.40671	5.83132	8067942	chr21	+	17911409	17911489	25	NR_029514	MIR99A	microRNA 99a	21q21.1	407055	0.412655	0.277591	0.702199	-0.862779	0.882063
8066266	6.67759	6.28044	6.63849	7.37953	8066266	chr20	-	39314488	39318192	31	BC036689,ENST00000373313,NM_005461	MAFB	v-maf musculoaponeurotic fibrosarcoma oncogene homolog B (avian)	20q11.2-q13.1	9935	-0.39715	-0.0391	0.701944	-0.993783	0.988614
8108733	7.10488	7.67694	6.84342	7.80585	8108733	chr5	+	140588291	140591698	27	BC045637,ENST00000239450,NM_018932	PCDHB12	protocadherin beta 12	5q31	56124	0.572063	-0.261456	0.700978	-0.420317	0.455806
8119423	4.32219	4.92668	4.3603	5.02235	8119423	chr6	+	41100086	41105404	5	AK126092,ENST00000567255,NR_026938	ADCY10P1	adenylate cyclase 10 (soluble) pseudogene 1	6p21.1	221442	0.604492	0.0381059	0.700152	-0.429709	0.465016
8112803	8.90047	8.98048	9.3814	9.60052	8112803	chr5	-	77781038	77944648	27	AY309920,BC136335,BC136336,ENST00000515007,ENST000	LHFPL2	lipoma HMGIC fusion partner-like 2	5q14.1	10184	0.080016	0.480938	0.700059	-0.888011	0.869168
8015730	5.46252	6.01429	5.59136	6.16142	8015730	chr17	-	41030702	41049795	16	AK055784,NR_027254	LOC388387	uncharacterized LOC388387	17q21.31	388387	0.551776	0.12884	0.698902	-0.532294	0.565294
8065353	7.8192	8.42249	8.3084	8.51676	8065353	chr20	-	23026270	23030301	31	BC035602,ENST00000377103,ENST00000503590,NM_000361	THBD	thrombomodulin	20p11.2	7056	0.603287	0.489206	0.697563	-0.70248	0.730025
7980744	5.86439	5.56132	5.91829	6.56145	7980744	chr14	-	91337159	91526993	28	AF074393,ENST00000261991,ENST00000556178,ENST00000	RPS6KA5	ribosomal protein S6 kinase, 90kDa, polypeptide 5	14q31-q32.1	9252	-0.303063	0.0539077	0.697069	-0.989307	0.982779
7924863	5.06116	4.99134	5.40352	5.75814	7924863	chr1	-	228391204	228401365	28	AK056556,ENST00000337335	C1orf145	chromosome 1 open reading frame 145	1q42.13,---	574407,---	-0.0698287	0.342357	0.69698	-0.938196	0.923804
8085665	8.99106	8.961	8.9793	9.68769	8085665	chr3	-	16357352	16555222	37	AY237654,ENST00000334133,NM_015150	RFTN1	raftlin, lipid raft linker 1	3p24.3	23180	-0.0300626	-0.011764	0.696628	-0.981736	0.98848
8036676	7.20905	7.63859	7.83983	7.90443	8036676	chr19	-	39432042	39466380	30	AF386743,ENST00000392076,ENST00000292852,NM_024907	FBXO17,SARS2	F-box protein 17,seryl-tRNA synthetase 2, mitochondrial	19q13.2	115291	0.429538	0.630775	0.695376	-0.82614	0.803255
8097692	8.11	8.22573	9.23661	8.8031	8097692	chr4	+	148402125	148466105	24	D90348,ENST00000339690,ENST00000358556,ENST0000051	EDNRA	endothelin receptor type A	4q31.22	1909	0.115725	1.12661	0.693103	-0.291201	0.253212
8026991	6.96048	7.25108	7.44841	7.65046	8026991	chr19	+	18451408	18480763	40	ENST00000269919,NM_017712	PGPEP1	pyroglutamyl-peptidase I	19p13.11	54858	0.290605	0.48793	0.689981	-0.954365	0.941833
7984259	4.80428	4.49007	5.14499	5.49397	7984259	chr15	+	65597015	65597131	6	NR_002757	RNU5B-1	RNA, U5B small nuclear 1	15q22.31	26832	-0.314211	0.340703	0.689687	-0.885019	0.865953
8054004	7.00811	6.96076	7.71393	7.69775	8054004	chr2	-	97525476	97535708	22	AB051526,AY358842,BC109103,BC109104,ENST0000030547	SEMA4C	sema domain, immunoglobulin domain (Ig), transmembrane domain (TM) and short cytoplasmic domain, (semaphorin) 4C	2q11.2	54910	-0.0473568	0.705816	0.689635	-0.658098	0.627866
7902721	2.6268	2.89321	3.16359	3.31537	7902721	chr1	+	86934051	86965977	26	AF039400,AF127036,AK291999,ENST00000234701,ENST000	CLCA1	chloride channel accessory 1	1p22.3	1179	0.266409	0.536787	0.688567	-0.891161	0.872559
8175574	5.59355	5.67422	6.20805	6.28201	8175574	chrX	-	142715917	142723596	27	BC040986,ENST00000356928,ENST00000338017,NM_173078	SLITRK4	SLIT and NTRK-like family, member 4	Xq27.3	139065	0.0806696	0.614503	0.68846	-0.750512	0.723841
8013135	7.2826	6.82365	8.15209	7.96922	8013135	chr17	-	17715069	17740325	31	AK095325,AK293795,AK294800,AK297113,AB209609,BC057	SREBF1	sterol regulatory element binding transcription factor 1	17p11.2	6720	-0.458951	0.869494	0.686623	-0.572672	0.539867
8143702	5.35222	5.9928	5.42792	6.0384	8143702	chr7	-	148799876	148823385	36	AY621067,ENST00000378061,NM_001001661	ZNF425	zinc finger protein 425	7q36.1	155054	0.640589	0.0756999	0.686187	-0.368314	0.404724
8123739	11.0734	11.7001	11.5267	11.7593	8123739	chr6	-	5998232	6007633	28	BC042019,ENST00000244766,NM_016588	NRN1	neuritin 1	6p25.1	51299	0.626663	0.453288	0.685859	-0.529063	0.562146
8054834	4.85829	4.69091	5.27339	5.54327	8054834	chr2	-	119913819	119916465	26	AF525315,ENST00000272520,NM_182528	C1QL2	complement component 1, q subcomponent-like 2	2q14.2	165257	-0.167376	0.415102	0.684986	-0.868437	0.84819
7920575	7.90908	8.05631	8.0512	8.59362	7920575	chr1	-	154916552	154928599	42	AF221521,BC016852,ENST00000368465,ENST00000368463,	PBXIP1	pre-B-cell leukemia homeobox interacting protein 1	1q21.3	57326	0.147231	0.142126	0.684547	-0.975528	0.983447
7948612	9.04691	8.55602	10.281	9.73119	7948612	chr11	-	61567097	61584463	36	AF084558,ENST00000350997,ENST00000543488,ENST00000	FADS1,MIR1908	fatty acid desaturase 1,microRNA 1908	11q12.2-q13.1,---	3992.1	-0.490882	1.23407	0.684288	-0.407612	0.37125
8173933	7.37508	7.06961	8.09116	8.05933	8173933	chrX	-	99546642	99664573	27	ENST00000420881	PCDH19	protocadherin 19	Xq22.1	57526	-0.305476	0.71608	0.684251	-0.6516	0.621151
8057506	5.50014	6.20079	5.81475	6.18422	8057506	chr2	-	183698737	183731498	27	U68057,ENST00000295113,NM_001463	FRZB	frizzled-related protein	2qter	2487	0.700649	0.314614	0.684085	-0.268798	0.306608
8032212	6.0168	6.71128	6.25291	6.70043	8032212	chr19	-	1389082	1389533	21	AK127759,ENST00000436115,ENST00000435801	NDUFS7	NADH dehydrogenase (ubiquinone) Fe-S protein 7, 20kDa (NADH-coenzyme Q reductase)	19p13.3	374291	0.694485	0.236116	0.683636	-0.28534	0.322948
8131957	5.84231	5.22615	5.84231	6.52549	8131957	chr7	+	26331515	26413949	29	AF121860,ENST00000338523,ENST00000396376,NR_037670	SNX10	sorting nexin 10	7p15.2	29887	-0.61616	0	0.683185	-0.960965	0.949295
8062134	4.93519	4.9225	5.05552	5.61829	8062134	chr20	+	34020827	34023278	24	BC085019,ENST00000374375	GDF5OS	growth differentiation factor 5 opposite strand	20q11.2,---	554250,---	-0.0126916	0.120322	0.683097	-0.999474	0.999975
8096959	7.11061	7.30657	7.55831	7.79341	8096959	chr4	+	113739265	114304891	73	BX537758,ENST00000506722,ENST00000394537,ENST00000	ANK2	ankyrin 2, neuronal	4q25-q27	287	0.19597	0.447709	0.682802	-0.946094	0.932572
7941408	5.28723	4.84118	5.72367	5.96965	7941408	chr11	+	65601410	65624362	38	AK055496,AK289587,AL833261,BC040981,BC045563,ENST0	SNX32	sorting nexin 32	11q13.1	254122	-0.44605	0.436445	0.682428	-0.811008	0.787284
7903959	3.64005	4.01748	4.20466	4.32235	7903959	chr1	+	111888910	111895635	33	BC050319,ENST00000369738,ENST00000484512,NM_181643	C1orf88	chromosome 1 open reading frame 88	1p13.2	128344	0.37743	0.564614	0.682303	-0.904344	0.886793
8155898	6.61942	6.52217	6.944	7.30158	8155898	chr9	+	78505586	78973838	39	BC012064,U56387,ENST00000376752,ENST00000424854,EN	PCSK5	proprotein convertase subtilisin/kexin type 5	9q21.3	5125	-0.0972518	0.324573	0.682162	-0.936722	0.922174
7993083	3.65257	3.82569	3.83103	4.3336	7993083	chr16	+	6069132	7763340	46	AF109106,ENST00000550418,ENST00000553186,ENST00000	RBFOX1	RNA binding protein, fox-1 homolog (C. elegans) 1	16p13.3	54715	0.173119	0.178456	0.681024	-0.979193	0.98644
8157524	6.3583	5.8831	6.39353	7.03888	8157524	chr9	+	120466584	120479768	36	AK290053,ENST00000394487,ENST00000355622,NM_138554	TLR4	toll-like receptor 4	9q33.1	7099	-0.475203	0.0352272	0.680578	-0.970667	0.960421
8123598	7.00649	7.23441	7.32921	7.6865	8123598	chr6	-	2832566	2842240	33	AK291327,AK298044,AK304641,BC009015,BT006928,ENST0	SERPINB1	serpin peptidase inhibitor, clade B (ovalbumin), member 1	6p25	1992	0.227916	0.322716	0.680007	-0.999911	0.999658
7932326	4.3988	4.73664	4.82413	5.07832	7932326	chr10	-	16865963	17171830	77	AF034611	CUBN	cubilin (intrinsic factor-cobalamin receptor)	10p12.31	8029	0.337838	0.425335	0.67952	-0.999368	0.997186
8020141	7.62052	7.85202	8.26521	8.29997	8020141	chr18	+	10454543	10488698	27	BC053324,ENST00000355285,ENST00000423585,NM_153000	APCDD1	adenomatosis polyposis coli down-regulated 1	18p11.22	147495	0.231497	0.644691	0.679443	-0.722133	0.694265
7896742	6.34191	6.7607	6.57268	7.02131	7896742	chr1	+	334129	334296	6	AL137655	LOC100134822	uncharacterized LOC100134822	---	100134822	0.418791	0.230774	0.679402	-0.799735	0.822809
7911347	6.34191	6.7607	6.57268	7.02131	7911347	chr1	-	655413	655580	6	AL137655	LOC100134822	uncharacterized LOC100134822	---	100134822	0.418791	0.230774	0.679402	-0.799735	0.822809
7945342	6.34191	6.7607	6.57268	7.02131	7945342	chr11	-	121259	121426	6	AL137655	LOC100134822	uncharacterized LOC100134822	---	100134822	0.418791	0.230774	0.679402	-0.799735	0.822809
8031990	6.34191	6.7607	6.57268	7.02131	8031990	chr19	-	191187	191354	6	AL137655	LOC100134822	uncharacterized LOC100134822	---	100134822	0.418791	0.230774	0.679402	-0.799735	0.822809
8085054	6.34191	6.7607	6.57268	7.02131	8085054	chr3	+	197955065	197955232	6	AL137655	LOC100134822	uncharacterized LOC100134822	---	100134822	0.418791	0.230774	0.679402	-0.799735	0.822809
8110670	6.34191	6.7607	6.57268	7.02131	8110670	chr5	+	180760744	180760911	6	AL137655	LOC100134822	uncharacterized LOC100134822	---	100134822	0.418791	0.230774	0.679402	-0.799735	0.822809
8137666	6.34191	6.7607	6.57268	7.02131	8137666	chr16	+	90244125	90244292	6	AK301928,AL137655,ENST00000388975,ENST00000570230,	SEPT14,LOC100134822,LOC100653348,LOC100506347	septin 14,uncharacterized LOC100134822,uncharacterized LOC100653348,uncharacterized LOC100506347	7p11.2,---	346288,100134822,100653348,100506347	0.418791	0.230774	0.679402	-0.799735	0.822809
8148964	6.34191	6.7607	6.57268	7.02131	8148964	chr8	-	150393	150560	6	AL137655	LOC100134822	uncharacterized LOC100134822	---	100134822	0.418791	0.230774	0.679402	-0.799735	0.822809
8103389	7.91706	7.44465	8.02868	8.59645	8103389	chr4	-	156845270	156875048	30	BC049206,ENST00000573499,ENST00000433477,NM_001334	CTSO	cathepsin O	4q32.1	1519	-0.472407	0.111627	0.679392	-0.949783	0.936691
8027398	7.53406	7.59572	7.76753	8.21249	8027398	chr19	+	30155963	30166384	26	AY037145,ENST00000436066,NM_024310	PLEKHF1	pleckstrin homology domain containing, family F (with FYVE domain) member 1	19q12	79156	0.0616611	0.233469	0.678423	-0.998214	0.995078
7903227	8.85501	8.90755	7.90191	9.53334	7903227	chr1	+	100111499	100160235	33	AF262379,ENST00000263174,ENST00000496843,NM_017734	PALMD	palmdelphin	1p22-p21	54873	0.0525351	-0.953102	0.678326	-0.644276	0.673962
7982000	2.95535	3.67756	3.19624	3.63311	7982000	chr15	+	25344646	25344741	18	NR_003340	SNORD116-26	small nucleolar RNA, C/D box 116-26	15q11.2	100033438	0.722205	0.240884	0.677755	-0.224518	0.262808
8039226	5.00678	5.43148	4.8439	5.68353	8039226	chr19	-	54799854	54804265	12	BC028208,NM_006865	LILRA3	leukocyte immunoglobulin-like receptor, subfamily A (without TM domain), member 3	19q13.4	11026	0.424704	-0.162878	0.676756	-0.570366	0.602343
7969569	5.45426	5.8845	5.73664	6.13038	7969569	chr13	+	88324870	88331871	27	BC098106,ENST00000325089,ENST00000400028,NM_015567	SLITRK5	SLIT and NTRK-like family, member 5	13q31.2	26050	0.430246	0.28238	0.676127	-0.82851	0.849967
8131965	5.46706	5.83732	5.72787	6.14261	8131965	chr7	+	26438359	26443125	14	AK056484	LOC441204	uncharacterized LOC441204	7p15.2	441204	0.370261	0.260813	0.675557	-0.891146	0.908361
8110417	4.84187	4.74943	5.41006	5.51706	8110417	chr5	+	177436194	177474656	12	AF155097,BC101339,ENST00000515817,ENST00000440605,	FAM153A,FAM153C,LOC100507427,LOC100507387,FAM153B	family with sequence similarity 153, member A,family with sequence similarity 153, member C,uncharacterized LOC100507427,uncharacterized LOC100507387,family with sequence similarity 153, member B	5q35.3,---,5q35.2	285596,653316,100507427,100507387,202134,---	-0.0924453	0.568194	0.67519	-0.761827	0.735664
7987892	9.1611	9.43718	9.36468	9.83353	7987892	chr15	-	42705021	42749730	37	AF205632,AK226132,AK302735,ENST00000263805,ENST000	ZFP106	zinc finger protein 106 homolog (mouse)	15q15.1	64397	0.276074	0.20358	0.672427	-0.936734	0.949821
8103166	9.07579	9.31357	9.24447	9.74819	8103166	chr4	-	152041436	152147572	27	AK294476,ENST00000409598,ENST00000409252,ENST00000	SH3D19	SH3 domain containing 19	4q31.3	152503	0.237786	0.16868	0.672405	-0.942631	0.955073
8099685	5.14435	5.19021	5.23749	5.81664	8099685	chr4	-	25000469	25032501	30	BC101759,ENST00000382114,ENST00000282970,NM_018176	LGI2	leucine-rich repeat LGI family, member 2	4p15.2	55203	0.045861	0.0931462	0.672298	-0.989409	0.994368
8121794	6.30046	6.4008	6.76494	6.9727	8121794	chr6	+	123110315	123130865	26	BC018999,ENST00000368440,ENST00000539041,NM_006714	SMPDL3A	sphingomyelin phosphodiesterase, acid-like 3A	6q22.31	10924	0.100342	0.464479	0.672244	-0.893071	0.874616
7964997	3.78981	3.84628	3.97307	4.4618	7964997	chr12	-	75669760	75784702	27	AF251056,ENST00000409799,ENST00000409445,ENST00000	CAPS2	calcyphosine 2	12q14.1	84698	0.0564752	0.183262	0.671991	-0.999852	0.999752
8154059	8.69785	8.79904	8.64509	9.36982	8154059	chr9	+	2015342	2193624	52	AK296373,X72889,ENST00000382203,ENST00000382194,EN	SMARCA2	SWI/SNF related, matrix associated, actin dependent regulator of chromatin, subfamily a, member 2	9p22.3	6595	0.101188	-0.0527576	0.671976	-0.914518	0.929774
7963575	6.4925	6.19582	6.69876	7.16424	7963575	chr12	-	53434583	53434873	20	NM_001417	EIF4B	eukaryotic translation initiation factor 4B	12q13.13	1975	-0.296676	0.20626	0.671742	-0.945253	0.931635
7930498	5.80483	4.95065	5.72646	6.47594	7930498	chr10	+	114133776	114188204	33	AK000339,ENST00000354655,ENST00000354273,ENST00000	ACSL5	acyl-CoA synthetase long-chain family member 5	10q25.1-q25.2	51703	-0.854182	-0.0783641	0.671115	-0.949213	0.936054
8112174	5.57212	6.01077	5.61109	6.24306	8112174	chr5	-	55556184	55556267	21	ENST00000390963	RN5S185	RNA, 5S ribosomal 185	---	---	0.438648	0.0389743	0.670944	-0.630319	0.660471
7918157	3.14867	3.20447	3.18931	3.81957	7918157	chr1	-	108113782	108507585	36	AF067817,AF118886,AF118887,BC143969,ENST0000037005	VAV3	vav 3 guanine nucleotide exchange factor	1p13.3	10451	0.0558057	0.0406479	0.670903	-0.972613	0.98103
7964460	6.0498	6.20943	6.72653	6.72061	7964460	chr12	-	57910371	57914300	25	BC003637,ENST00000547303,ENST00000551116,ENST00000	DDIT3	DNA-damage-inducible transcript 3	12q13.1-q13.2	1649	0.159635	0.676729	0.670814	-0.66473	0.634723
8069553	8.64795	8.57	8.80349	9.31857	8069553	chr21	-	16333556	16340847	26	AK289786,ENST00000400199,ENST00000400202,ENST00000	NRIP1	nuclear receptor interacting protein 1	21q11.2	8204	-0.0779583	0.155533	0.670611	-0.995372	0.990804
7989750	4.15095	4.68301	4.59252	4.82118	7989750	chr15	-	65488344	65503811	30	AF035408,ENST00000261883,NM_003613	CILP	cartilage intermediate layer protein, nucleotide pyrophosphohydrolase	15q22	8483	0.532061	0.441567	0.67023	-0.815443	0.837656
8022283	8.9355	8.46323	8.93034	9.60547	8022283	chr18	-	10670850	10697814	32	ENST00000503781,ENST00000302079,NM_022068	PIEZO2	piezo-type mechanosensitive ion channel component 2	18p11.22	63895	-0.472273	-0.00516285	0.669964	-0.978991	0.97018
8163729	5.12568	5.67582	5.09303	5.7952	8163729	chr9	-	123007257	123007328	25	NR_029604	MIR147A	microRNA 147a	9q33.2	406939	0.550146	-0.0326477	0.669521	-0.452569	0.487414
8167013	6.06937	6.0892	6.15223	6.73833	8167013	chrX	+	46771736	46920641	34	D86969,ENST00000218343,ENST00000397189,NM_014735,N	PHF16	PHD finger protein 16	Xp11.23	9767	0.0198333	0.0828618	0.668964	-0.992154	0.996316
8130422	7.0593	7.78552	7.41483	7.72741	8130422	chr6	-	154726293	154831793	34	BC060761,ENST00000367213,ENST00000367209,NM_173515	CNKSR3	CNKSR family member 3	6q25.2	154043	0.726222	0.355533	0.668113	-0.163119	0.201936
8022295	8.67976	8.54343	8.72804	9.34712	8022295	chr18	-	10731474	10789109	36	ENST00000302079,NM_022068	PIEZO2	piezo-type mechanosensitive ion channel component 2	18p11.22	63895	-0.136328	0.0482828	0.667363	-0.999971	0.998893
8120082	3.8911	4.24575	3.86594	4.55811	8120082	chr6	+	46655866	46672054	42	ENST00000316081,ENST00000544460,ENST00000371334,NM	TDRD6	tudor domain containing 6	6p12.3	221400	0.35465	-0.0251674	0.667003	-0.701491	0.729075
8120501	5.34787	5.33644	5.4214	6.0146	8120501	chr6	+	70576448	70922157	53	ENST00000322773,NM_001858	COL19A1	collagen, type XIX, alpha 1	6q12-q13	1310	-0.0114263	0.0735292	0.666733	-0.995175	0.998272
8043071	3.17935	3.28597	3.36357	3.84599	8043071	chr2	+	84931374	85046529	29	ENST00000237449,ENST00000389394,NM_001370	DNAH6	dynein, axonemal, heavy chain 6	2p11.2	1768	0.106625	0.184219	0.666637	-0.996366	0.998952
7911285	2.26349	3.0273	2.44392	2.92996	7911285	chr1	+	248651890	248652837	20	BC140747,ENST00000366473,ENST00000328570,NM_001004	OR2T5,OR2T29	olfactory receptor, family 2, subfamily T, member 5,olfactory receptor, family 2, subfamily T, member 29	1q44	401993	0.763812	0.180425	0.666468	-0.153125	0.192012
8108744	8.70284	8.8998	8.73137	9.36869	8108744	chr5	+	140602504	140605865	20	AK074555,ENST00000239449,ENST00000515856,NM_018934	PCDHB14	protocadherin beta 14	5q31	56122	0.196967	0.028538	0.665854	-0.890958	0.908187
8071049	5.33519	5.6307	5.62212	6.00085	8071049	---	---	0	0	27	AF172850	LINC00328	long intergenic non-protein coding RNA 328	---	51152	0.29551	0.286931	0.665665	-0.9729	0.981269
8092230	9.83661	9.75352	9.91567	10.5019	8092230	chr3	-	178741502	178789584	26	BC002896,ENST00000311417,ENST00000432729,NM_022470	ZMAT3	zinc finger, matrin-type 3	3q26.32	64393	-0.083085	0.0790619	0.665296	-0.999981	0.999443
7987163	5.10815	5.61114	5.73936	5.7731	7987163	chr15	-	33441992	33486897	4	ENST00000561249,ENST00000559047,ENST00000320930,CR	LOC100653168,FMN1	formin-1-like,formin 1	---,15q13.3	1.00653e+08	0.502981	0.631203	0.664948	-0.805101	0.781061
7934997	7.26288	7.419	6.9864	7.92774	7934997	chr10	-	93388199	93392858	27	BC012625,BX537399,ENST00000238994,NM_005398	PPP1R3C	protein phosphatase 1, regulatory subunit 3C	10q23-q24	5507	0.15612	-0.27648	0.664861	-0.770972	0.79551
8058063	7.50304	7.82496	8.2828	8.16706	8058063	chr2	-	198435527	198540716	33	BC111069,ENST00000295049,NM_144629	RFTN2	raftlin family member 2	2q33.1	130132	0.321914	0.779754	0.664019	-0.472004	0.436837
8152946	5.34142	5.56444	5.55832	6.00362	8152946	chr8	-	133141256	133493004	36	AB208890,ENST00000388996,ENST00000521134,ENST00000	KCNQ3	potassium voltage-gated channel, KQT-like subfamily, member 3	8q24	3786	0.223018	0.216891	0.662192	-0.974684	0.98275
8085556	7.74942	7.63894	7.9828	8.41119	8085556	chr3	-	15296244	15382901	34	AB005047,ENST00000383791,ENST00000408919,ENST00000	SH3BP5	SH3-domain binding protein 5 (BTK-associated)	3p24.3	9467	-0.110483	0.23338	0.661773	-0.969653	0.959247
8041763	7.53572	7.92513	7.53281	8.19695	8041763	chr2	+	45879043	46415129	44	BC109033,BC109034,ENST00000306156,NM_005400	PRKCE	protein kinase C, epsilon	2p21	5581	0.389404	-0.002914	0.661228	-0.666373	0.695285
8099524	9.28993	9.89634	9.32848	9.95085	8099524	chr4	-	16503164	16900349	28	AF064493,ENST00000441778,ENST00000304523,ENST00000	LDB2	LIM domain binding 2	4p16	9079	0.606403	0.0385443	0.660919	-0.379513	0.415736
7949021	5.33496	5.65505	5.85174	5.99481	7949021	chr11	-	63678702	63684316	33	AB593132,ENST00000301459,NM_173587	RCOR2	REST corepressor 2	11q13.1	283248	0.320093	0.516781	0.659856	-0.92069	0.904566
8073544	2.558	3.22212	3.51191	3.21748	8073544	chr22	+	42296948	42297016	25	NR_029507	MIR33A	microRNA 33a	22q13.2	407039	0.66412	0.953902	0.659476	0.318235	-0.355407
8078187	5.18821	5.5467	5.22656	5.84746	8078187	chr3	+	16974582	17132085	24	BC036392,ENST00000418129,ENST00000432376,ENST00000	PLCL2	phospholipase C-like 2	3p24.3	23228	0.358484	0.0383486	0.659245	-0.728196	0.754682
7935776	5.36978	5.1972	6.53349	6.02854	7935776	chr10	-	102124181	102124561	15	AF097514,ENST00000370355,NM_005063	SCD	stearoyl-CoA desaturase (delta-9-desaturase)	10q24.31	6319	-0.172579	1.16371	0.658763	-0.346272	0.308972
7982366	6.92443	5.929	6.43559	7.58315	7982366	chr15	+	32933911	32989298	26	BC093053,ENST00000300175,ENST00000413748,NM_003020	SCG5	secretogranin V (7B2 protein)	15q13-q14	6447	-0.995428	-0.488846	0.658715	-0.995952	0.991628
8044450	6.91208	6.96647	7.16427	7.56994	8044450	chr2	+	113057424	113091824	28	ENST00000409871,ENST00000343936,ENST00000542974,NM	ZC3H6	zinc finger CCCH-type containing 6	2q13	376940	0.0543896	0.252188	0.657861	-0.993533	0.988277
7968015	9.16731	9.49454	9.3391	9.82438	7968015	chr13	+	24144723	24250232	31	BC047321,ENST00000248484,ENST00000382258,ENST00000	TNFRSF19	tumor necrosis factor receptor superfamily, member 19	13q12.11-q12.3	55504	0.327237	0.171792	0.657067	-0.861527	0.880897
7905789	5.7797	6.42895	5.92852	6.43647	7905789	chr1	+	154377669	154441926	40	BC089410,ENST00000368485,ENST00000344086,NM_000565	IL6R	interleukin 6 receptor	1q21	3570	0.649249	0.148829	0.656774	-0.317437	0.35462
8113483	4.20448	4.34238	4.80684	4.86074	8113483	chr5	-	109904148	109961153	16	AK125070,AK296542,BC042563,BX648527,ENST0000050857	TMEM232	transmembrane protein 232	5q22.1	642987	0.137898	0.602353	0.656257	-0.739151	0.711989
7915955	6.86631	7.05687	7.13472	7.52247	7915955	chr1	-	48761044	48937845	31	BC020660,ENST00000371847,ENST00000371843,ENST00000	SPATA6	spermatogenesis associated 6	1p33	54558	0.190564	0.26841	0.656158	-0.998388	0.99985
8043995	9.08731	9.01318	8.70672	9.74325	8043995	chr2	+	102759246	102796334	27	M27492,ENST00000410023,ENST00000413623,ENST0000023	IL1R1	interleukin 1 receptor, type I	2q12	3554	-0.0741275	-0.380594	0.655943	-0.874987	0.893415
7943369	6.12903	5.53616	6.34531	6.7848	7943369	chr11	+	100862800	100864666	25	AF247167,ENST00000303130,NM_032021	TMEM133	transmembrane protein 133	11q22.1	83935	-0.592868	0.21628	0.655767	-0.887276	0.868378
8106556	5.74922	5.78909	5.5016	6.4034	8106556	chr5	+	78985659	79096049	31	ENST00000446378,NM_153610	CMYA5	cardiomyopathy associated 5	5q14.1	202333	0.0398774	-0.247611	0.654188	-0.862385	0.881696
8026763	6.32705	6.52121	6.6971	6.98029	8026763	chr19	+	17581300	17616977	34	BC059399,ENST00000442725,ENST00000252595,NM_198580	SLC27A1	solute carrier family 27 (fatty acid transporter), member 1	19p13.11	376497	0.194158	0.370044	0.653234	-0.984559	0.976882
8077899	6.51487	6.9228	7.28197	7.16727	8077899	chr3	+	12329349	12475855	30	ENST00000397010	PPARG	peroxisome proliferator-activated receptor gamma	3p25	5468	0.407927	0.7671	0.652398	-0.406979	0.370606
8138745	7.38369	7.86127	7.99867	8.03608	8138745	chr7	-	27193335	27196296	26	AF026397,ENST00000242159,NM_006896	HOXA7	homeobox A7	7p15.2	3204	0.47758	0.614983	0.652386	-0.808557	0.784701
7928705	8.53754	8.68359	8.50848	9.18958	7928705	chr10	+	82213922	82282387	42	AF311903,BC002920,BC093016,ENST00000429989,ENST000	TSPAN14	tetraspanin 14	10q23.1	81619	0.146055	-0.0290571	0.65204	-0.894427	0.911382
7928695	6.08692	5.82464	6.70035	6.73878	7928695	chr10	+	82167585	82192753	26	AY359059,ENST00000372188,ENST00000372187,ENST00000	FAM213A	family with sequence similarity 213, member A	10q23.1	84293	-0.26228	0.613423	0.651853	-0.699193	0.670428
8023757	4.97686	5.27559	5.20643	5.62698	8023757	chr18	-	67530192	67624160	25	U56102,ENST00000280200,NM_006566	CD226	CD226 molecule	18q22.3	10666	0.298734	0.229568	0.65012	-0.933243	0.946696
8149966	5.75864	6.47924	5.5999	6.40845	8149966	chr8	-	27727736	27850198	27	BC033153,ENST00000354914,ENST00000380385,ENST00000	SCARA5	scavenger receptor class A, member 5 (putative)	8p21.1	286133	0.720599	-0.158744	0.64981	-0.235359	0.273539
7968056	3.07749	3.4131	2.48018	3.72705	7968056	chr13	+	25143342	25171814	15	AL137411,ENST00000453498,NR_002815	TPTE2P6	transmembrane phosphoinositide 3-phosphatase and tensin homolog 2 pseudogene 6	13q12.12,---	374491,---	0.335602	-0.597317	0.649557	-0.526585	0.55973
8072015	5.84751	6.14039	6.3967	6.49699	8072015	chr22	+	25960861	26119916	27	BC036797,ENST00000324198,ENST00000545323,NM_005160	ADRBK2	adrenergic, beta, receptor kinase 2	22q12.1	157	0.292879	0.549188	0.64948	-0.848568	0.827023
8135268	9.59637	9.73866	9.92115	10.2458	8135268	chr7	+	104308196	104309317	5	AK293731,AK299510,AK299526,BC073139,BC073154,BC098	EIF4B,LOC100653227,EIF4BP6	eukaryotic translation initiation factor 4B,uncharacterized LOC100653227,eukaryotic translation initiation factor 4B pseudogene 6	12q13.13,---	1975,100653227,---	0.142284	0.324781	0.649379	-0.988815	0.982157
8094843	4.27504	4.676	4.891	4.92412	8094843	chr4	+	41983773	41988484	24	BC052943,ENST00000333141,NM_001029955	DCAF4L1	DDB1 and CUL4 associated factor 4-like 1	4p13	285429	0.40096	0.615963	0.649083	-0.75806	0.731726
8174576	5.81913	6.21555	6.02612	6.46784	8174576	chrX	-	112017731	112084043	27	AF286598,ENST00000304758,ENST00000371962,ENST00000	AMOT	angiomotin	Xq23	154796	0.396411	0.206983	0.648707	-0.792981	0.816411
8104394	5.07252	5.27771	4.80957	5.72037	8104394	chr5	+	7396343	7830194	35	BC111743,ENST00000338316,ENST00000541993,ENST00000	ADCY2	adenylate cyclase 2 (brain)	5p15.3	108	0.205195	-0.262948	0.647851	-0.72947	0.755901
8157105	8.30134	8.601	8.39228	8.94876	8157105	chr9	+	109625378	109775915	28	ENST00000277225,ENST00000374686,ENST00000441147,EN	ZNF462	zinc finger protein 462	9q31.2	58499	0.299661	0.0909404	0.647424	-0.828805	0.850245
8072360	6.55348	6.68745	7.25253	7.20054	8072360	chr22	+	31003157	31023449	30	BC001176,ENST00000215838,ENST00000450638,ENST00000	TCN2	transcobalamin II	22q12.2	6948	0.133969	0.699053	0.647066	-0.608187	0.57638
8152463	2.67268	3.34242	2.94095	3.31926	8152463	chr8	-	117034910	117035011	24	ENST00000362580	RN5S276	RNA, 5S ribosomal 276	---	---	0.669736	0.268263	0.646582	-0.255841	0.2938
8075063	6.77528	7.02467	7.32819	7.42172	8075063	chr22	-	26847446	26879820	31	AB051454,AY043416,BC050285,BC065030,ENST0000039814	HPS4	Hermansky-Pudlak syndrome 4	22cen-q12.3	89781	0.249386	0.552904	0.646437	-0.821677	0.798539
8064904	5.32725	6.03772	6.62233	5.9734	8064904	chr20	-	6055492	6104191	28	AB105105,ENST00000217289,ENST00000478194,ENST00000	FERMT1	fermitin family member 1	20p12.3	55612	0.710465	1.29508	0.646149	0.38957	-0.42562
8044605	4.01462	4.01422	4.00309	4.65982	8044605	chr2	+	113993113	114024579	24	BC036699,NR_015377	LOC654433	uncharacterized LOC654433	2q13	654433	-0.00039118	-0.0115257	0.645206	-0.974051	0.982226
8110265	5.935	5.84107	5.80383	6.5801	8110265	chr5	+	176513887	176525128	48	BC011847,ENST00000502906,ENST00000393637,ENST00000	FGFR4	fibroblast growth factor receptor 4	5q35.1-qter	2264	-0.0939219	-0.131162	0.645108	-0.967401	0.976643
7971573	7.59039	7.56986	7.688	8.23547	7971573	chr13	-	49063099	49107327	37	BC029052,ENST00000344532,ENST00000450343,ENST00000	RCBTB2	regulator of chromosome condensation (RCC1) and BTB (POZ) domain containing protein 2	13q14.3	1102	-0.0205353	0.0976082	0.64508	-0.998924	0.999976
7976840	3.34435	3.69846	3.55443	3.98886	7976840	chr14	+	101518783	101518862	25	NR_030162	MIR487A	microRNA 487a	14q32.31	619555	0.354116	0.21008	0.64451	-0.855134	0.87493
8075785	7.70237	7.96309	8.46072	8.3466	8075785	chr22	-	36884283	36903110	26	BC040351,ENST00000397224,ENST00000216187,ENST00000	FOXRED2	FAD-dependent oxidoreductase domain containing 2	22q12.3	80020	0.260719	0.758345	0.644224	-0.49377	0.459061
8156848	4.7981	5.44337	4.83667	5.44173	8156848	chr9	+	102584137	102629173	42	D78579,ENST00000395097,ENST00000338488,ENST0000033	NR4A3	nuclear receptor subfamily 4, group A, member 3	9q22	8013	0.645271	0.0385749	0.643629	-0.302919	0.3403
8113130	5.24024	4.99029	6.96829	5.88384	8113130	chr5	-	94042845	94620279	35	AY656715,AY656716,BC030005,ENST00000575480,ENST000	MCTP1	multiple C2 domains, transmembrane 1	5q15	79772	-0.249956	1.72805	0.6436	-0.157182	0.118078
7910377	6.00033	7.03027	6.37759	6.64247	7910377	chr1	+	228743494	228743604	4	ENST00000365186	RN5S19	RNA, 5S ribosomal 19	---	---	1.02994	0.377258	0.64214	0.316276	-0.278583
8090715	8.05342	8.07134	8.27999	8.69551	8090715	chr3	-	132276985	132378926	25	AK131265,BC125204,BC125205,ENST00000496418,ENST000	ACAD11,NPHP3,NPHP3-ACAD11	acyl-CoA dehydrogenase family, member 11,nephronophthisis 3 (adolescent),NPHP3-ACAD11 readthrough	3q22.1,3q	84129,27031,100532724	0.0179219	0.226569	0.642094	-0.992685	0.987146
8055688	10.2727	10.8397	10.5617	10.9146	8055688	chr2	-	151324709	151344180	30	AF498969,BC012513,BT006769,CR542038,CR542070,ENST0	RND3	Rho family GTPase 3	2q23.3	390	0.566999	0.289029	0.641965	-0.490859	0.524866
8137250	4.47319	4.2423	4.67056	5.11505	8137250	chr7	+	150382794	150390729	30	BC013934,ENST00000223293,NM_015660	GIMAP2	GTPase, IMAP family member 2	7q36.1	26157	-0.230883	0.197374	0.64186	-0.955524	0.943138
8068593	8.95856	9.39222	9.04174	9.60032	8068593	chr21	+	40177755	40196879	35	BC042954,ENST00000360214,ENST00000360938,NM_005239	ETS2	v-ets erythroblastosis virus E26 oncogene homolog 2 (avian)	21q22.2	2114	0.433663	0.0831847	0.641762	-0.634672	0.664681
8116874	3.66172	4.01062	3.86659	4.30225	8116874	chr6	+	10887064	10974542	34	AK128130,ENST00000283141,ENST00000341041,NM_001040	SYCP2L	synaptonemal complex protein 2-like	6p24.2	221711	0.348898	0.20487	0.640529	-0.855683	0.875443
7924029	6.09361	6.04317	6.79155	6.73376	7924029	chr1	-	209788215	209825820	31	BC075838,ENST00000356082,ENST00000367030,ENST00000	LAMB3	laminin, beta 3	1q32	3914	-0.0504457	0.697933	0.640144	-0.619141	0.587662
7947570	7.05121	7.50504	6.91037	7.69107	7947570	chr11	-	44925324	44972840	41	AK054815,ENST00000395648,ENST00000533940,ENST00000	TP53I11	tumor protein p53 inducible protein 11	11p11.2	9537	0.453829	-0.140847	0.639857	-0.514326	0.547776
7951429	4.2114	4.45933	4.90986	4.85091	7951429	chr11	-	105921825	105948186	31	AK289915,ENST00000526793,ENST00000531837,NM_152433	KBTBD3	kelch repeat and BTB (POZ) domain containing 3	11q22.3	143879	0.24793	0.69846	0.639519	-0.578146	0.545489
7926506	4.57953	4.90225	4.56268	5.21825	7926506	chr10	+	18429606	18830791	44	ENST00000396576,ENST00000377329,NM_201590	CACNB2	calcium channel, voltage-dependent, beta 2 subunit	10p12	783	0.322721	-0.0168489	0.638714	-0.726311	0.752877
8177130	3.25349	2.81107	3.62323	3.89137	8177130	chrY	-	13500641	13524675	10	AY461581,BC046636,BC110794,BC132712,BC136966,BC144	SLC9B1,SLC9B1P2,SLC9B1P3	###############################################################################################################################################################################################################################################################	4q24,---	150159,---	-0.442421	0.369743	0.637877	-0.82924	0.806533
8008682	7.32847	7.72608	7.4374	7.96622	8008682	chr17	+	55333931	55757299	40	BC001526,ENST00000284073,ENST00000322684,ENST00000	MSI2	musashi homolog 2 (Drosophila)	17q22	124540	0.397617	0.108932	0.637755	-0.703811	0.731303
8040490	5.68649	5.78479	6.05	6.32369	8040490	chr2	+	23608570	23931473	31	AB067508,ENST00000486442,ENST00000471654,NM_052920	KLHL29	kelch-like 29 (Drosophila)	2p24.1	114818	0.098308	0.363513	0.637199	-0.955036	0.942589
7932744	3.62566	4.22473	3.97964	4.26285	7932744	chr10	-	28101097	28287977	26	AK292521,AK302048,AK302627,BC140846,ENST0000030524	ARMC4	armadillo repeat containing 4	10p12.1-p11.23	55130	0.599073	0.353984	0.637188	-0.420883	0.45636
7980537	5.26278	5.14307	4.72258	5.89906	7980537	chr14	-	81736783	81864927	34	AF449430,ENST00000555447,ENST00000267540,ENST00000	STON2	stonin 2	14q31.1	85439	-0.119706	-0.540196	0.636281	-0.839781	0.860557
8140869	2.35445	2.85665	2.51594	2.9905	8140869	chr7	-	91770957	91808845	24	ENST00000458448,ENST00000430130,NM_001161528	LRRD1	leucine-rich repeats and death domain containing 1	7q21.2	401387	0.502202	0.161483	0.636044	-0.553978	0.586408
8086201	7.96655	7.85615	7.91282	8.6026	8086201	chr3	-	38164201	38178699	32	AK127051,AK293716,BC000635,BC011977,BC014474,X1296	ACAA1	acetyl-CoA acyltransferase 1	3p22.2	30	-0.110405	-0.0537387	0.636043	-0.989468	0.99441
8123864	8.55834	8.60544	9.01047	9.19426	8123864	chr6	-	10396916	10419838	31	BC017754,M36711,ENST00000379613,ENST00000489805,EN	TFAP2A	transcription factor AP-2 alpha (activating enhancer binding protein 2 alpha)	6p24	7020	0.047097	0.452125	0.635916	-0.865965	0.84555
7898124	6.36737	5.86935	6.34213	7.00319	7898124	chr1	+	15563221	15726858	49	AL833342,ENST00000375998,ENST00000471347,ENST00000	FHAD1	forkhead-associated (FHA) phosphopeptide binding domain 1	1p36.21	114827	-0.498016	-0.0252305	0.635821	-0.977077	0.967912
7933075	7.1459	7.05203	7.53183	7.78149	7933075	chr10	-	35927177	35930362	26	AB043703,ENST00000374694,NM_031866	FZD8	frizzled family receptor 8	10p11.21	8325	-0.0938719	0.385929	0.635595	-0.882205	0.862932
8099551	6.13571	6.26688	6.36947	6.77084	8099551	chr4	-	17633711	17782948	26	ENST00000265018,NM_015688	FAM184B	family with sequence similarity 184, member B	4p16	27146	0.131166	0.233757	0.635124	-0.999806	0.999804
8172425	7.65743	7.08479	8.32031	8.29191	8172425	chrX	-	48316920	48328565	42	AF276889,BC019246,ENST00000376876,ENST00000376875,	SLC38A5	solute carrier family 38, member 5	Xp11.23	92745	-0.572644	0.662876	0.634477	-0.657097	0.626831
7913582	6.94142	7.09952	7.15763	7.57578	7913582	chr1	-	23685941	23696357	30	BC056400,ENST00000314011,ENST00000374609,ENST00000	ZNF436	zinc finger protein 436	1p36	80818	0.1581	0.216207	0.634356	-0.994859	0.998081
8092134	6.40757	6.30685	6.45308	7.04137	8092134	chr3	-	171318195	171528244	34	BC068976,U38545,ENST00000356327,ENST00000351298,EN	PLD1	phospholipase D1, phosphatidylcholine-specific	3q26	5337	-0.100715	0.045511	0.633798	-0.999704	0.999885
8018972	6.19758	6.7524	6.27264	6.83137	8018972	chr17	-	76886720	76897910	24	ENST00000322630,NM_001243540,NM_001243541	LOC100653515	differential display clone 8	17q25	100653515	0.554816	0.0750545	0.63379	-0.426902	0.462264
8114354	3.8812	3.90409	3.49388	4.51413	8114354	chr5	-	137450421	137475132	32	AF067724,BC026182,U90450,ENST00000265191,NM_003551	NME5	NME/NM23 family member 5	5q31	8382	0.0228818	-0.387319	0.632929	-0.811265	0.833712
7974816	7.05045	6.99608	7.46481	7.68332	7974816	chr14	+	61447880	61550430	37	AF070578,AF543422,AK303839,BC064429,BC110378,ENST0	SLC38A6	solute carrier family 38, member 6	14q23.1	145389	-0.0543657	0.414355	0.632868	-0.869164	0.848967
8003846	4.72425	5.08944	5.28077	5.35695	8003846	chr17	+	3907750	3910449	25	AK124719	ZZEF1	zinc finger, ZZ-type with EF-hand domain 1	17p13.2	23140	0.365193	0.55652	0.6327	-0.850594	0.829175
7920271	6.90647	7.8978	8.25181	7.53917	7920271	chr1	-	153516089	153522612	15	AK292083,BC000838,BC016300,M80563,ENST00000368715,	S100A4	S100 calcium binding protein A4	1q21	6275	0.991325	1.34533	0.632696	0.742933	-0.768776
7996563	5.55958	5.59399	5.89324	6.19157	7996563	chr16	+	67465017	67471456	27	BC036780,ENST00000326152,NM_000196	HSD11B2	hydroxysteroid (11-beta) dehydrogenase 2	16q22	3291	0.0344074	0.33366	0.631982	-0.952028	0.939207
7926105	5.41229	5.87563	6.06652	6.04394	7926105	chr10	+	8096656	8117164	27	BC006793,ENST00000379328,ENST00000346208,NM_002051	GATA3	GATA binding protein 3	10p15	2625	0.463341	0.654227	0.631648	-0.588048	0.555663
8042439	10.567	10.8332	10.5736	11.1979	8042439	chr2	+	69240489	69476302	31	AF279145,ENST00000303714,NM_032208	ANTXR1	anthrax toxin receptor 1	2p13.1	84168	0.266225	0.00668614	0.630946	-0.802023	0.824974
8060084	2.94157	3.2919	2.94444	3.57248	8060084	chr2	-	240984494	240985672	23	ENST00000319423,NM_173351	OR6B3	olfactory receptor, family 6, subfamily B, member 3	2q37.3	150681	0.350329	0.00286839	0.630909	-0.697781	0.725512
8012416	3.65914	4.07222	4.44722	4.28969	8012416	chr17	-	8123948	8127361	30	ENST00000315707,NR_026951	LINC00324	long intergenic non-protein coding RNA 324	17p13.1	284029	0.413074	0.788076	0.630546	-0.300791	0.262913
7961275	4.87052	5.42169	5.32146	5.50088	7961275	chr12	-	11060525	11062161	26	BC095518,ENST00000574870,ENST00000575183,ENST00000	TAS2R13	taste receptor, type 2, member 13	12p13	50838	0.551174	0.450947	0.630368	-0.693345	0.721249
8156253	3.78713	3.31021	3.33194	4.41731	8156253	chr9	+	90529408	90536023	11	AK093374,AK302448,AK302569,ENST00000377647,ENST000	FAM75C1,FAM75C2,FAM75A2,FAM75A1,FAM75A3,FAM75A4,FAM75A5,FAM75A6,FAM75A7	###############################################################################################################################################################################################################################################################	9q22,9q22.1,9p13.1,9p12,9p11.2,9q12	441452,645961,642265,647060,727830,642629,727905,389730,26165	-0.47692	-0.455191	0.630178	-0.980789	0.987724
7979131	1.98055	2.1706	1.99825	2.60826	7979131	chr14	-	52436014	52436247	22	BC060856,ENST00000335281,ENST00000556752,NM_053064	GNG2	guanine nucleotide binding protein (G protein), gamma 2	14q21	54331	0.190059	0.0177026	0.627715	-0.88182	0.899748
7972237	2.38983	2.60275	2.60128	3.01552	7972237	chr13	-	86158883	86158988	24	NR_046941	RNU6-72	RNA, U6 small nuclear 72	---	100873775	0.212919	0.211454	0.625693	-0.976641	0.984362
7965150	4.01532	4.14736	4.46472	4.63977	7965150	chr12	-	80272085	80272202	25	ENST00000365072	RN5S363	RNA, 5S ribosomal 363	---	---	0.132041	0.449401	0.624445	-0.889089	0.870329
7965941	8.45492	8.56215	8.87469	9.07913	7965941	chr12	-	104382765	104457961	26	BC022343,ENST00000360814,ENST00000546436,ENST00000	GLT8D2	glycosyltransferase 8 domain containing 2	12q	83468	0.10723	0.419767	0.624207	-0.908865	0.891693
8168868	7.86563	8.06942	8.37005	8.4897	8168868	chrX	+	100805514	100809683	34	AB039670,ENST00000372829,ENST00000538894,NM_016608	ARMCX1	armadillo repeat containing, X-linked 1	Xq21.33-q22.2	51309	0.20379	0.504413	0.624071	-0.850555	0.829134
8108729	8.17697	8.41929	8.09244	8.80048	8108729	chr5	+	140579289	140582620	26	AF217747,ENST00000354757,NM_018931	PCDHB11	protocadherin beta 11	5q31	56125	0.242314	-0.0845355	0.62351	-0.769454	0.794065
8071036	4.17295	4.67203	4.33519	4.79617	8071036	chr21	-	48018531	48025035	25	BC001766,ENST00000291700,NM_006272	S100B	S100 calcium binding protein B	21q22.3	6285	0.499073	0.16224	0.623217	-0.54246	0.575197
8109981	7.48146	7.85547	7.68088	8.1043	8109981	chr5	+	170846667	170884195	30	AF075292,ENST00000274625,NM_003862	FGF18	fibroblast growth factor 18	5q34	8817	0.374009	0.199419	0.622833	-0.804349	0.827175
7976556	6.67041	6.60992	7.08584	7.29321	7976556	chr14	+	96505678	96560138	29	ENST00000555004,NM_001252507	C14orf132	chromosome 14 open reading frame 132	14q32.2	56967	-0.0604843	0.415431	0.622799	-0.861167	0.840431
7972828	8.34803	8.59551	8.98184	8.96976	7972828	chr13	-	111530887	111567416	39	AK000100,AK095763,ENST00000267339,ENST00000375758,	ANKRD10	ankyrin repeat domain 10	13q34	55608	0.247477	0.633807	0.621731	-0.651534	0.621082
7910727	5.01434	5.03157	5.13769	5.63602	7910727	chr1	+	236849799	236927931	27	M86406,ENST00000366578,ENST00000542672,ENST0000054	ACTN2	actinin, alpha 2	1q42-q43	88	0.017231	0.123353	0.621686	-0.998832	0.999961
8105741	6.99825	7.05757	7.43773	7.61984	8105741	chr5	+	65892208	66464933	71	ENST00000403666,NM_015183	MAST4	microtubule associated serine/threonine kinase family member 4	5q12.3	375449	0.0593225	0.439484	0.621591	-0.872387	0.852413
8034873	5.16423	5.21965	5.03524	5.78549	8034873	chr19	-	14843205	14889353	18	AK291776,ENST00000315576,ENST00000392967,ENST00000	EMR2	egf-like module containing, mucin-like, hormone receptor-like 2	19p13.1	30817	0.055418	-0.128983	0.621264	-0.89976	0.916284
7922328	7.85983	7.89101	8.62878	8.48074	7922328	chr1	-	172113675	172113784	25	FJ623959,NR_038397,NR_029618	DNM3OS,MIR199A2	DNM3 opposite strand/antisense RNA (non-protein coding),microRNA 199a-2	1q24.3	1.00628e+08	0.0311839	0.768955	0.620911	-0.519518	0.485386
8143341	6.27611	5.87003	6.25335	6.89672	8143341	chr7	-	139784546	139876741	27	ENST00000397560,ENST00000006967,NM_030647	JHDM1D	jumonji C domain containing histone demethylase 1 homolog D (S. cerevisiae)	7q34	80853	-0.406081	-0.0227642	0.620603	-0.986436	0.979188
8039593	6.1633	6.35546	6.56557	6.78321	8039593	chr19	-	56951191	56988743	22	ENST00000342634,ENST00000504904,ENST00000292069,EN	ZNF667	zinc finger protein 667	19q13.43	63934	0.192166	0.40227	0.619911	-0.955358	0.942951
7953383	6.46794	6.2348	7.19642	7.0876	7953383	chr12	+	6619388	6619717	25	NR_004387	SCARNA10	small Cajal body-specific RNA 10	12p13.31	692148	-0.233141	0.728482	0.619664	-0.592042	0.559769
7981142	4.319	3.73773	4.48293	4.9384	7981142	chr14	-	95657864	95786202	39	AB047979,ENST00000298912,ENST00000556454,NM_024734	CLMN	calmin (calponin-like, transmembrane)	14q32.13	79789	-0.581273	0.163927	0.619398	-0.901086	0.883267
8035078	4.07373	4.75857	4.55393	4.69289	8035078	chr19	-	15917891	15918847	15	BC130360,ENST00000334920,NM_013940	OR10H1	olfactory receptor, family 10, subfamily H, member 1	19p13.1	26539	0.684833	0.480195	0.619157	0.009609	0.0298688
8142096	8.42496	8.88483	8.61365	9.04325	8142096	chr7	-	105278800	105279056	25	AK300338,AK302013,BC055009,ENST00000419735,ENST000	ATXN7L1	ataxin 7-like 1	7q22.3	222255	0.459872	0.188687	0.61829	-0.631351	0.661469
7917304	4.21963	5.03188	4.76386	4.83786	7917304	chr1	-	85483765	85514169	36	BC060765,ENST00000370589,ENST00000341115,ENST00000	MCOLN3	mucolipin 3	1p22.3	55283	0.812245	0.54423	0.618227	0.449767	-0.414162
8075921	5.99053	5.99953	5.98576	6.60829	8075921	chr22	-	37764001	37771579	25	ENST00000349653,ENST00000402918,NM_052906	ELFN2	extracellular leucine-rich repeat and fibronectin type III domain containing 2	22q13.1	114794	0.00900755	-0.00476558	0.617765	-0.973008	0.981359
8074309	3.32355	3.42358	3.51924	3.94096	8074309	chr22	-	18666811	18682834	22	BC039313,ENST00000434390,ENST00000456322,XR_132679	LOC284861,LOC100652750	uncharacterized LOC284861,uncharacterized LOC100652750	22q11.21	284861	0.100025	0.195684	0.617408	-0.999245	1
8036755	3.20836	3.8439	3.70878	3.82461	8036755	chr19	-	40221895	40228668	26	L01664,ENST00000221804,NM_001828	CLC	Charcot-Leyden crystal protein	19q13.1	1178	0.635544	0.500418	0.616254	-0.176812	0.215524
8170630	5.4618	5.87965	5.60457	6.07754	8170630	chrX	+	152338301	152340864	8	BC007631,ENST00000421798,NM_001170944	PNMA6C,PNMA6D	paraneoplastic Ma antigen family member 6C,paraneoplastic Ma antigen family member 6D	Xq28	1.00287e+08	0.417856	0.142775	0.615738	-0.674096	0.702727
7926916	9.28192	9.50064	9.5686	9.89616	7926916	chr10	+	31607424	31818742	46	BX647794,ENST00000320985,ENST00000437844,ENST00000	ZEB1	zinc finger E-box binding homeobox 1	10p11.2	6935	0.218721	0.286684	0.614235	-0.998642	0.99992
7909601	4.68924	4.5066	4.95481	5.30315	7909601	chr1	+	212526158	212526292	25	NR_004389	SNORA16B	small nucleolar RNA, H/ACA box 16B	1q32.3	692157	-0.182643	0.265565	0.61391	-0.927788	0.912337
8100994	4.42148	4.62566	4.73947	5.03524	8100994	chr4	-	74962752	74965010	19	BC015753,ENST00000508487,NM_002089	CXCL2	chemokine (C-X-C motif) ligand 2	4q21	2920	0.204177	0.31799	0.613755	-0.998258	0.995152
8044295	7.29586	7.56476	7.57036	7.90942	8044295	chr2	+	110015031	110065945	16	ENST00000418513,ENST00000309415,NM_001099289	SH3RF3	SH3 domain containing ring finger 3	2q13	344558	0.268903	0.274499	0.61356	-0.980201	0.987253
8032249	6.76949	6.12938	6.41729	7.38196	8032249	chr19	-	1505023	1513031	34	BC119796,ENST00000413997,ENST00000330475,ENST00000	ADAMTSL5	ADAMTS-like 5	19p13.3	339366	-0.640106	-0.352196	0.612466	-0.99997	0.998886
7974902	8.68099	8.59744	9.00901	9.29256	7974902	chr14	+	63671126	63758561	32	BC062575,ENST00000316754,NM_020663	RHOJ	ras homolog family member J	14q23.2	57381	-0.0835552	0.328014	0.611564	-0.914699	0.898034
8045736	7.88716	8.27142	8.68275	8.49818	8045736	chr2	+	153191751	153506348	39	BC167159,ENST00000288670,NM_052905	FMNL2	formin-like 2	2q23.3	114793	0.384263	0.795588	0.611022	-0.269285	0.231061
8104856	3.99913	4.04523	4.40192	4.61	8104856	chr5	+	35617989	35814713	55	ENST00000440995	SPEF2	sperm flagellar 2	5p13.2	79925	0.0461042	0.402795	0.610876	-0.895667	0.877414
8022310	9.39451	9.04427	9.44775	10.0053	8022310	chr18	-	10794964	10871413	20	AK092226,ENST00000302079,NM_022068	PIEZO2	piezo-type mechanosensitive ion channel component 2	18p11.22	63895	-0.350238	0.0532432	0.610812	-0.976376	0.967086
8147030	4.26286	4.65041	4.61749	4.87254	8147030	chr8	+	80523314	80578376	27	AK297594,ENST00000220876,ENST00000518111,ENST00000	STMN2	stathmin-like 2	8q21.13	11075	0.38755	0.354629	0.609685	-0.945254	0.957398
8128123	6.18629	6.10384	6.69271	6.79581	8128123	chr6	-	90074355	90122007	31	BC003088,ENST00000369415,ENST00000359203,NM_021244	RRAGD	Ras-related GTP binding D	6q15-q16	58528	-0.0824407	0.506422	0.609525	-0.767946	0.742065
8097335	8.43112	8.22497	8.54923	9.0406	8097335	chr4	+	128703453	128754530	42	AY290862,ENST00000508776,ENST00000296464,ENST00000	HSPA4L	heat shock 70kDa protein 4-like	4q28	22824	-0.206147	0.118106	0.609483	-0.981558	0.973247
8023696	2.84319	2.80577	3.48478	3.45216	8023696	chr18	-	61322431	61329127	13	U19556,ENST00000283752,NM_006919	SERPINB3	serpin peptidase inhibitor, clade B (ovalbumin), member 3	18q21.3	6317	-0.0374176	0.641591	0.608975	-0.64	0.609172
8159850	5.45474	5.68126	5.63272	6.06328	8159850	chr9	-	2622090	2639979	27	AF424541	FLJ35024	uncharacterized LOC401491	9p24.2	401491	0.226522	0.177978	0.608543	-0.950298	0.961847
8061013	5.25058	5.31963	5.55671	5.85787	8061013	chr20	+	13251151	13281298	28	ENST00000447521,ENST00000262487,NM_080826	ISM1	isthmin 1 homolog (zebrafish)	20p12.1	140862	0.0690547	0.306134	0.607296	-0.970988	0.960792
7955135	3.57988	4.17971	3.84051	4.18677	7955135	chr12	+	49121218	49159569	16	BC054859,NR_029448,NR_029449	LOC255411	uncharacterized LOC255411	12q13.12	255411	0.599832	0.260632	0.606898	-0.322108	0.359226
8045587	7.99531	7.64934	7.71931	8.60205	8045587	chr2	+	148602185	148688393	35	BC069707,ENST00000241416,ENST00000404590,ENST00000	ACVR2A	activin A receptor, type IIA	2q22.3	92	-0.345976	-0.276004	0.606735	-0.989132	0.994165
7923635	7.09076	6.8017	7.56624	7.69747	7923635	chr1	-	204187981	204329044	26	BC152475,ENST00000272203,NM_014935	PLEKHA6	pleckstrin homology domain containing, family A member 6	1q32.1	22874	-0.289058	0.475478	0.606712	-0.76636	0.740405
8078405	7.31717	7.28914	7.9278	7.92338	8078405	chr3	+	32433163	32496333	32	AF479263,ENST00000334983,ENST00000349718,ENST00000	CMTM7	CKLF-like MARVEL transmembrane domain containing 7	3p22.3	112616	-0.0280276	0.610631	0.606209	-0.667674	0.637769
8098060	5.75755	5.96286	6.0929	6.36341	8098060	chr4	+	159435990	159573364	26	AK122647,ENST00000460056,ENST00000307765,ENST00000	RXFP1	relaxin/insulin-like family peptide receptor 1	4q32.1	59350	0.205312	0.335355	0.60586	-0.993919	0.988797
8037767	5.85259	5.8079	6.48099	6.45809	8037767	chr19	-	46969748	46974798	36	BC032508,ENST00000313683,ENST00000438932,NM_018215	PNMAL1	paraneoplastic Ma antigen family-like 1	19q13.32	55228	-0.0446855	0.628399	0.605503	-0.649659	0.619145
8071414	4.56149	4.82599	5.08324	5.16693	8071414	chr22	+	21055402	21058891	10	NR_026815	TMEM191A	transmembrane protein 191A (pseudogene)	22q11.21	84222	0.264504	0.521747	0.605444	-0.827622	0.804822
8019804	2.89895	3.25552	3.23225	3.50416	8019804	chr18	+	109065	122219	8	BC041849,NR_033770	ROCK1P1	Rho-associated, coiled-coil containing protein kinase 1 pseudogene 1	18p11.32	727758	0.356572	0.333299	0.605213	-0.95802	0.96859
8101260	10.7739	11.0537	11.0367	11.3783	8101260	chr4	-	80826725	80994626	27	AK055636,ENST00000403729,ENST00000449651,ENST00000	ANTXR2	anthrax toxin receptor 2	4q21.21	118429	0.279801	0.262749	0.604356	-0.966953	0.976263
8094638	7.1728	7.17049	7.77909	7.77604	8094638	chr4	+	39184024	39287430	40	AB046858,AK294730,AK304161,AY029257,ENST0000039982	WDR19	WD repeat domain 19	4p14	57728	-0.00231347	0.606287	0.60324	-0.668917	0.639054
8147461	8.88076	8.67007	8.7789	9.48394	8147461	chr8	+	97505882	97624037	29	BC030133,ENST00000302190,ENST00000545117,NM_002998	SDC2	syndecan 2	8q22-q23	6383	-0.210687	-0.101861	0.603178	-0.99595	0.998723
7948354	5.57287	5.33937	5.71938	6.17594	7948354	chr11	-	58601538	58612257	25	BC016789,ENST00000287275,ENST00000532258,NM_145016	GLYATL2	glycine-N-acyltransferase-like 2	11q12.1	219970	-0.233501	0.146512	0.603075	-0.967075	0.956276
7915787	8.2425	8.50257	8.00843	8.84554	7915787	chr1	-	46505812	46598467	27	BC021622,ENST00000372006,ENST00000262741,ENST00000	PIK3R3	phosphoinositide-3-kinase, regulatory subunit 3 (gamma)	1p34.1	8503	0.260074	-0.234066	0.603038	-0.666728	0.695627
7920185	4.82102	5.58622	5.53355	5.42368	7920185	chr1	-	152551505	152552980	15	AB048288,ENST00000368787,NM_032563	LCE3D	late cornified envelope 3D	1q21	84648	0.765204	0.712526	0.60266	0.99399	-0.988894
7935572	6.50137	6.1547	6.69826	7.10342	7935572	chr10	-	100143322	100174941	33	BC006131,ENST00000370575,ENST00000483923,NM_032709	PYROXD2	pyridine nucleotide-disulphide oxidoreductase domain 2	10q24.2	84795	-0.346672	0.196891	0.602047	-0.92333	0.907453
8083652	4.38175	4.38887	3.97567	4.98368	8083652	chr3	+	158458206	158461305	20	AY070437	LOC100287290	cytokine receptor CRL2	3q25.32	100287290	0.00711998	-0.406082	0.601927	-0.805989	0.828726
7921882	11.5512	11.3014	11.8363	12.1529	7921882	chr1	-	161952982	161993644	42	BC067274,ENST00000294794,NM_015441	OLFML2B	olfactomedin-like 2B	1q23.3	25903	-0.249779	0.285122	0.601636	-0.897326	0.879205
8073522	8.0246	7.70341	8.84827	8.62543	8073522	chr22	+	42229106	42303310	30	AK299914,BC051385,BC056158,CT841522,U02031,ENST000	SREBF2	sterol regulatory element binding transcription factor 2	22q13	6721	-0.321186	0.823672	0.600834	-0.524803	0.490794
8102352	6.41566	6.386	6.28687	7.01455	8102352	chr4	-	111538579	111563117	40	ENST00000354925,NM_001204397,NM_153426,NM_153427	PITX2	paired-like homeodomain 2	4q25	5308	-0.0296558	-0.128791	0.598888	-0.942943	0.955351
8075477	4.41078	5.00942	5.5389	5.00942	8075477	chr22	-	31601299	31601515	11	BC012817,BC026040,BC033166,BC035684,BC069286,DQ296	RNF185,RNF185-AS1	ring finger protein 185,RNF185 antisense RNA 1 (non-protein coding)	22q12.2,---	91445,100852405,---	0.598645	1.12812	0.598645	0.305155	-0.342507
8142270	4.80032	5.34763	5.24678	5.39836	8142270	chr7	-	107788082	108096829	73	BX538010,ENST00000351718,ENST00000379024,ENST00000	NRCAM	neuronal cell adhesion molecule	7q31	4897	0.547309	0.446464	0.598046	-0.601293	0.632364
7962151	7.28993	7.28369	7.38239	7.8875	7962151	chr12	-	31537718	31743952	43	NM_144973	DENND5B	DENN/MADD domain containing 5B	12p11.21	160518	-0.00623307	0.092462	0.597571	-0.998168	0.999778
8115144	6.86799	6.46308	6.84022	7.46491	8115144	chr5	-	149676777	149681936	19	AB448735,ENST00000328668,NM_001012301	ARSI	arylsulfatase family, member I	5q32	340075	-0.404916	-0.0277748	0.596918	-0.985855	0.978471
8053379	6.20923	6.78273	6.9618	6.80592	8053379	chr2	-	85048798	85108369	30	AK296608,ENST00000335459,ENST00000409520,NM_001080	TRABD2A	TraB domain containing 2A	2p11.2	129293	0.573502	0.75257	0.59669	0.189606	-0.228215
7997962	5.00726	5.56014	5.41086	5.60378	7997962	chr16	+	89680081	89704839	25	BC017023,BT006664,CR457404,D13138,J05257,ENST00000	DPEP1	dipeptidase 1 (renal)	16q24.3	1800	0.552879	0.403598	0.596521	-0.503375	0.53709
8021147	2.82133	2.72208	2.91485	3.41753	8021147	chr18	+	44682484	44683847	21	BC010888,ENST00000256433,NM_016097	IER3IP1	immediate early response 3 interacting protein 1	18q12	51124	-0.09925	0.0935186	0.596197	-0.998302	0.995225
8149927	9.14608	9.62259	9.65384	9.74161	8149927	chr8	-	27454434	27472371	45	AY513288,ENST00000316403,ENST00000405140,ENST00000	CLU	clusterin	8p21-p12	1191	0.476515	0.507764	0.59553	-0.999097	0.996641
7956038	6.49809	6.34223	6.50691	7.09289	7956038	chr12	+	56223529	56230028	27	AK094261,BC072431,ENST00000478241,ENST00000471276,	TMEM198B	transmembrane protein 198B, pseudogene	12q13.2	440104	-0.155857	0.00882122	0.5948	-0.999995	0.999344
8089013	3.83295	4.46668	3.90155	4.42715	8089013	chr3	-	90306410	90306565	19	ENST00000474651	PROSP	protein S pseudogene (beta)	---	---	0.63373	0.0686003	0.594195	-0.244886	0.282965
7929145	6.8831	6.91592	6.84038	7.47706	7929145	chr10	+	93170101	93274586	55	BC040187,ENST00000371681,ENST00000298068,ENST00000	HECTD2	HECT domain containing E3 ubiquitin protein ligase 2	10q23.32	143279	0.0328207	-0.0427142	0.593967	-0.948513	0.960276
8108724	7.59149	7.86274	7.5376	8.18514	8108724	chr5	+	140571942	140575215	26	AY358720,ENST00000239446,NM_018930	PCDHB10,PCDHB9	protocadherin beta 10,protocadherin beta 9	5q31	56126.6	0.271248	-0.0538889	0.593651	-0.738784	0.76481
8109697	9.29702	9.04664	9.3886	9.89034	8109697	chr5	+	162864577	162872022	37	L49504,ENST00000340828,ENST00000393929,ENST0000051	CCNG1	cyclin G1	5q32-q34	900	-0.250381	0.0915723	0.593316	-0.97983	0.971178
8036318	7.29169	7.8986	7.53492	7.88483	8036318	chr19	-	36938578	36980408	24	BC104886,ENST00000493391,ENST00000392170,ENST00000	ZNF566	zinc finger protein 566	19q13.12	84924	0.60691	0.24323	0.593135	-0.273163	0.310921
8077323	5.23356	5.37505	5.16775	5.82603	8077323	chr3	+	2142247	3099645	34	ENST00000448906	CNTN4	contactin 4	3p26.3	152330	0.141492	-0.0658066	0.592467	-0.86455	0.883713
8108688	5.53864	6.25417	5.5471	6.12982	8108688	chr5	+	140480203	140483406	17	AF217755,ENST00000231130,NM_018937	PCDHB3	protocadherin beta 3	5q31	56132	0.715536	0.00846379	0.591176	-0.144123	0.18307
7926679	8.03597	8.17679	8.01012	8.62669	7926679	chr10	+	23983675	24836772	44	NM_001098501	KIAA1217	KIAA1217	10p12.31	56243	0.140824	-0.0258432	0.590723	-0.887987	0.905447
8041138	2.70579	2.70579	2.72904	3.29638	8041138	chr2	+	29033685	29073477	27	BC093005,ENST00000462832,ENST00000379579,ENST00000	SPDYA	speedy homolog A (Xenopus laevis)	2p23.2	245711	0	0.0232503	0.590585	-0.98407	0.99032
8046922	11.7731	11.8468	11.9	12.3635	8046922	chr2	+	189839099	189877472	63	BC028178,ENST00000304636,ENST00000317840,NM_000090	COL3A1	collagen, type III, alpha 1	2q31	1281	0.0736482	0.126829	0.590403	-0.992831	0.996775
8097282	6.34966	6.86026	7.20035	6.93971	8097282	chr4	+	124317956	124324910	27	BC063856,ENST00000339241,ENST00000394339,NM_001258	SPRY1	sprouty homolog 1, antagonist of FGF signaling (Drosophila)	4q28.1	10252	0.5106	0.850694	0.590052	0.0848076	-0.124071
8065403	10.6805	10.2563	10.8249	11.2704	8065403	chr20	-	23614294	23618631	29	BC110305,ENST00000398411,ENST00000376925,ENST00000	CST3	cystatin C	20p11.21	1471	-0.424234	0.144369	0.589891	-0.928643	0.913276
7981988	8.77792	8.62643	8.89066	9.36758	7981988	chr15	+	25332809	25332900	15	AF241255,NR_003334	SNORD116@,SNORD116-20	small nucleolar RNA, C/D box 116 cluster,small nucleolar RNA, C/D box 116-20	15q11.2	692236	-0.15149	0.112747	0.589662	-0.989373	0.982863
7955317	6.85369	6.57586	7.10639	7.44261	7955317	chr12	+	50451487	50477394	29	U78180,ENST00000228468,ENST00000447966,ENST0000055	ASIC1	acid-sensing (proton-gated) ion channel 1	12q12	41	-0.277822	0.252703	0.58892	-0.905255	0.887779
7972743	3.62708	4.21877	3.98659	4.21588	7972743	chr13	-	108953590	108953678	25	ENST00000411245	RN5S39	RNA, 5S ribosomal 39	---	---	0.591686	0.359505	0.588803	-0.294836	0.332324
8151890	8.04088	8.06122	8.21351	8.6293	8151890	chr8	-	95937778	95961594	28	AF409114,ENST00000448464,ENST00000342697,NM_001135	TP53INP1	tumor protein p53 inducible nuclear protein 1	8q22	94241	0.0203401	0.17263	0.588415	-0.998827	0.996137
7913824	7.60983	7.8549	7.60115	8.19811	7913824	chr1	-	25568740	25664656	34	AF247168,AF267856,AK292532,BC001892,BC041843,BC065	C1orf63	chromosome 1 open reading frame 63	1p36.13-p35.1	57035	0.245068	-0.00867697	0.588285	-0.795613	0.818905
7947165	4.01328	4.25759	4.56129	4.60138	7947165	chr11	-	26692370	26744974	42	NM_178498	SLC5A12	solute carrier family 5 (sodium/glucose cotransporter), member 12	11p14.2	159963	0.244312	0.548007	0.5881	-0.747266	0.720454
8166098	7.40427	7.58866	7.51812	7.99229	8166098	chrX	+	13707244	13728625	24	BC017265,ENST00000464506,ENST00000243325,NM_004251	RAB9A	RAB9A, member RAS oncogene family	Xp22.2	9367	0.184382	0.113849	0.588019	-0.938761	0.95163
8113097	5.76764	6.00288	6.25895	6.35565	8113097	chr5	-	93489712	93731945	22	ENST00000513200,ENST00000427991,NM_001145678	KIAA0825	KIAA0825	5q15	285600	0.235238	0.491306	0.588007	-0.84446	0.822659
8126855	5.66305	5.73624	5.96695	6.25082	8126855	chr6	-	47867345	48036389	17	BC136779,ENST00000339488,ENST00000398738,ENST00000	PTCHD4	patched domain containing 4	6p12.3	442213	0.0731877	0.303899	0.587767	-0.968781	0.95824
8138799	5.43633	5.79933	6.46517	6.02389	8138799	chr7	-	28992974	28998029	34	BC036337,ENST00000322982,NM_014817	TRIL	TLR4 interactor with leucine-rich repeats	7p14.3,---	9865,---	0.363001	1.02885	0.587563	-0.02774	-0.0117386
7911307	8.53122	8.65767	8.61971	9.11844	7911307	chr1	+	249230899	249231268	42	ENST00000487264,ENST00000473164	LOC100653267,LOC100653047,LOC100289034,LOC100287195,MGC2752	uncharacterized LOC100653267,60S ribosomal protein L23a-like,ribosomal protein L23a pseudogene,CENPB DNA-binding domains containing 1 pseudogene	---,2q37.3,19q13.43	100653267,100653047,100289034,100287195,65996	0.126449	0.0884927	0.587214	-0.960526	0.970759
8093145	6.70972	6.66482	6.88516	7.29631	8093145	chr3	-	196433901	196439095	28	BC007827,ENST00000409690,NM_032898	CEP19	centrosomal protein 19kDa	3q29	84984	-0.0448915	0.175442	0.586591	-0.990578	0.9844
7911333	8.52389	8.67455	8.58022	9.10948	7911333	chr1	-	228292	228662	41	BC065480,ENST00000487264,ENST00000473164,ENST00000	MGC2752,LOC100653267,LOC100653047,LOC100289034,LOC100287195,RPL23AP4,LOC100508047	CENPB DNA-binding domains containing 1 pseudogene,uncharacterized LOC100653267,60S ribosomal protein L23a-like,ribosomal protein L23a pseudogene,ribosomal protein L23a pseudogene 4,uncharacterized LOC100508047	19q13.43,---,2q37.3	65996,100653267,100653047,100289034,100287195,---,100508047	0.150658	0.0563282	0.585594	-0.928162	0.942129
8069470	8.52389	8.67455	8.58022	9.10948	8069470	chr21	+	48110787	48111157	41	BC065480,ENST00000487264,ENST00000473164,ENST00000	MGC2752,LOC100653267,LOC100653047,LOC100289034,LOC100287195,RPL23AP4,LOC100508047	CENPB DNA-binding domains containing 1 pseudogene,uncharacterized LOC100653267,60S ribosomal protein L23a-like,ribosomal protein L23a pseudogene,ribosomal protein L23a pseudogene 4,uncharacterized LOC100508047	19q13.43,---,2q37.3	65996,100653267,100653047,100289034,100287195,---,100508047	0.150658	0.0563282	0.585594	-0.928162	0.942129
8140291	4.34025	5.16134	4.9149	4.92579	8140291	chr7	-	75021660	75024555	16	BC067783,ENST00000275590,ENST00000416371,ENST00000	LOC541473	FK506 binding protein 6, 36kDa pseudogene	7q11.23	541473	0.821084	0.574651	0.585539	0.642679	-0.611937
7908178	5.01937	5.41728	5.90457	5.60441	7908178	chr1	+	185126212	185260897	26	AF288392,ENST00000367501,ENST00000367500,NM_017673	SWT1	SWT1 RNA endoribonuclease homolog (S. cerevisiae)	1q25	54823	0.397911	0.885206	0.585044	-0.0802846	0.0408774
8152606	8.81364	9.00723	9.24335	9.39834	8152606	chr8	-	121550045	121824729	30	AK292655,ENST00000395601,ENST00000517992,NM_021021	SNTB1	syntrophin, beta 1 (dystrophin-associated protein A1, 59kDa, basic component 1)	8q23-q24	6641	0.193591	0.429717	0.584701	-0.909252	0.892113
8168345	4.86291	5.47331	5.01003	5.44755	8168345	chrX	+	70798261	70833433	25	AK127607,ENST00000373696,ENST00000373695,NM_052957	ACRC	acidic repeat containing	Xq13.1	93953	0.610408	0.147128	0.584645	-0.257664	0.295603
8059345	4.19328	4.23692	4.15362	4.77749	8059345	chr2	-	224461658	224467125	27	BC022509,ENST00000305409,NM_003469	SCG2	secretogranin II	2q35-q36	7857	0.0436395	-0.0396609	0.584215	-0.943826	0.956134
8044212	3.93019	3.88332	4.14972	4.51431	8044212	chr2	+	108905095	108926371	32	AB008164,ENST00000251481,ENST00000326853,ENST00000	SULT1C2	sulfotransferase family, cytosolic, 1C, member 2	2q12.3	6819	-0.0468703	0.219537	0.58412	-0.975785	0.966391
7970390	3.50578	2.8031	3.59151	4.08915	7970390	chr13	-	19466918	19467105	4	ENST00000452841,ENST00000444901	SNX19P2,SNX19P1	sorting nexin 19 pseudogene 2,sorting nexin 19 pseudogene 1	---	---	-0.702681	0.0857317	0.583374	-0.904793	0.887278
8067842	3.50578	2.8031	3.59151	4.08915	8067842	chr21	+	14900186	14900373	4	ENST00000452841,ENST00000444901	SNX19P2,SNX19P1	sorting nexin 19 pseudogene 2,sorting nexin 19 pseudogene 1	---	---	-0.702681	0.0857317	0.583374	-0.904793	0.887278
8132245	3.80945	4.32973	4.61864	4.39268	8132245	chr7	+	33765593	33768065	28	AK000719	FLJ20712	uncharacterized FLJ20712	7p14.3	55025	0.520283	0.809197	0.58324	0.101223	-0.140414
8056201	8.90162	9.35335	8.9271	9.4847	8056201	chr2	-	161128662	161130208	19	BC065192,ENST00000474820,ENST00000348849,NM_016836	RBMS1	RNA binding motif, single stranded interacting protein 1	2q24.2	5937	0.451732	0.025477	0.583083	-0.511858	0.545368
8077970	8.14855	7.50139	7.82275	8.73154	8077970	chr3	+	13590625	13679922	33	AY130459,ENST00000404922,ENST00000295760,NM_001004	FBLN2	fibulin 2	3p25.1	2199	-0.647153	-0.325801	0.582991	-0.999156	0.996757
8062873	6.94793	6.91917	6.97342	7.53083	8062873	chr20	+	43374421	43379675	29	AF257081,ENST00000372861,NM_022358	KCNK15	potassium channel, subfamily K, member 15	20q13.12	60598	-0.0287603	0.025487	0.5829	-0.991129	0.995602
8122634	6.93739	7.37221	6.59635	7.51966	8122634	chr6	+	147830063	147891157	35	ENST00000367474,NM_001030060	SAMD5	sterile alpha motif domain containing 5	6q24.3	389432	0.434817	-0.341041	0.582263	-0.443308	0.478344
8139917	5.61209	5.8248	5.88128	6.19374	8139917	chr7	-	70597443	70598132	23	AK290036,ENST00000333538	WBSCR17	Williams-Beuren syndrome chromosome region 17	7q11.23	64409	0.212712	0.26919	0.58165	-0.997487	0.999506
8033734	3.29411	3.52861	3.17279	3.87461	8033734	chr19	-	9212945	9213982	25	ENST00000305456,NM_001005193	OR7G2	olfactory receptor, family 7, subfamily G, member 2	19p13.2	390882	0.234491	-0.121325	0.5805	-0.734977	0.76117
8025456	4.78671	5.30806	4.848	5.36703	8025456	chr19	+	9203921	9204862	24	BC137551,ENST00000305465,ENST00000429566,NM_001004	OR1M1	olfactory receptor, family 1, subfamily M, member 1	19p13.2	125963	0.521354	0.0612982	0.580326	-0.40232	0.438144
7990873	7.5084	7.06079	7.64704	8.08866	7990873	chr15	-	82334128	82338482	31	AB095929,ENST00000329713,NM_032246	MEX3B	mex-3 homolog B (C. elegans)	15q25.2	84206	-0.44761	0.138631	0.580255	-0.92447	0.9087
8011214	6.60328	7.1274	6.86936	7.18301	8011214	chr17	-	1837971	1928178	27	ENST00000331238,NM_178568	RTN4RL1	reticulon 4 receptor-like 1	17p13.3	146760	0.524123	0.266076	0.579733	-0.459127	0.493835
8123246	4.00266	4.21119	4.08132	4.58115	8123246	chr6	+	160769300	160876014	27	ENST00000275300,ENST00000392145,NM_021977	SLC22A3	solute carrier family 22 (extraneuronal monoamine transporter), member 3	6q25.3	6581	0.208533	0.0786664	0.578498	-0.893121	0.91018
8095802	3.13611	3.25779	3.49784	3.71439	8095802	chr4	+	76871883	76878526	23	AK300074,ENST00000395710,ENST00000356260,NM_018115	SDAD1	SDA1 domain containing 1	4q21.1	55153	0.121677	0.361731	0.578281	-0.942817	0.928926
8152750	8.33315	8.60845	8.70772	8.91139	8152750	chr8	-	125324231	125384929	35	BC041379,ENST00000297632,NM_194291	TMEM65	transmembrane protein 65	8q24.13	157378	0.275299	0.374567	0.578237	-0.993544	0.988291
8142102	8.09509	8.43384	8.22414	8.67318	8142102	chr7	-	105305513	105305735	25	AK300338,AK302013,BC055009,ENST00000419735,ENST000	ATXN7L1	ataxin 7-like 1	7q22.3	222255	0.338752	0.129056	0.578088	-0.765483	0.790285
8102792	9.88778	10.2624	10.0492	10.4655	8102792	chr4	-	138440835	138453637	34	AK292018,ENST00000344876,ENST00000412923,NM_019035	PCDH18	protocadherin 18	4q31	54510	0.374584	0.161442	0.577717	-0.731023	0.757387
8080781	10.6523	10.676	10.7218	11.2296	8080781	chr3	+	58318617	58411743	46	AY274811,ENST00000356151,ENST00000484288,ENST00000	PXK	PX domain containing serine/threonine kinase	3p14.3	54899	0.0236913	0.0694508	0.577348	-0.990359	0.995055
8176076	6.76578	6.78192	7.28222	7.34252	8176076	chrX	-	153629579	153640427	28	X90392,ENST00000014935,ENST00000369808,ENST0000036	DNASE1L1	deoxyribonuclease I-like 1	Xq28	1774	0.016138	0.516439	0.576737	-0.741447	0.714383
7982868	8.21579	8.51925	8.10112	8.79141	7982868	chr15	+	41245671	41248710	26	BC019625,ENST00000444189,ENST00000446533,NM_001142	CHAC1	ChaC, cation transport regulator homolog 1 (E. coli)	15q15.1	79094	0.303461	-0.114668	0.575626	-0.653515	0.682883
7960947	5.10643	4.94349	4.95351	5.68174	7960947	chr12	-	9211186	9268558	45	AY591530,BC040071,M11313,ENST00000318602,ENST00000	A2M	alpha-2-macroglobulin	12p13.31	2	-0.16294	-0.152919	0.575312	-0.979735	0.986878
7900555	4.13906	4.41486	4.54767	4.71423	7900555	chr1	+	42948391	43119857	45	AL832217,AY639646,ENST00000477155,ENST00000507855,	CCDC30	coiled-coil domain containing 30	1p34.2	728621	0.2758	0.408609	0.575166	-0.970111	0.959777
7911049	3.39529	3.83995	3.47961	3.97037	7911049	chr1	+	244515935	244552393	26	BC054479,ENST00000366537,ENST00000308105,ENST00000	C1orf100	chromosome 1 open reading frame 100	1q44	200159	0.444655	0.0843188	0.575081	-0.539249	0.57207
7905731	5.25972	5.56332	5.75712	5.83474	7905731	chr1	+	154232203	154232338	25	ENST00000475373	UBAP2L	ubiquitin associated protein 2-like	1q21.3	9898	0.3036	0.497403	0.575023	-0.851277	0.829901
8001235	4.78022	4.79362	5.10787	5.35466	8001235	chr16	-	48116884	48189929	42	AF395908,AF395909,AF411577,AF411578,AY040220,AY196	ABCC12	ATP-binding cassette, sub-family C (CFTR/MRP), member 12	16q12.1	94160	0.0133946	0.327651	0.574436	-0.928878	0.913535
8102877	7.04989	7.29102	7.83986	7.62431	8102877	chr4	-	141309607	141348782	36	D86322,ENST00000325617,ENST00000414773,ENST0000053	CLGN	calmegin	4q28.3-q31.1	1047	0.241123	0.789961	0.574418	-0.33041	0.292898
8155516	5.21359	5.29956	5.42234	5.78721	8155516	chr9	+	45944298	45949453	28	BC006438	LOC100132167	uncharacterized LOC100132167	9p12	100132167	0.0859689	0.208744	0.573612	-0.999521	0.99752
8148978	4.19997	4.67327	4.17847	4.77271	8148978	chr8	-	564749	581045	24	AK125470,ENST00000523415	ERICH1	glutamate-rich 1	8p23.3	157697	0.473299	-0.0215009	0.572732	-0.450161	0.485057
7897449	7.36194	7.24965	7.87344	7.93422	7897449	chr1	+	9352941	9429591	33	BC015711,ENST00000328089,NM_025106	SPSB1	splA/ryanodine receptor domain and SOCS box containing 1	1p36.22	80176	-0.112289	0.511502	0.572282	-0.72936	0.701787
8130867	11.7007	11.7748	11.8766	12.2727	8130867	chr6	-	169615875	169654139	30	L12350,ENST00000366787,NM_003247	THBS2	thrombospondin 2	6q27	7058	0.0740775	0.175934	0.572031	-0.999826	0.999783
7947450	5.95786	6.38872	6.18098	6.52942	7947450	chr11	-	33880122	33913836	30	X61118,ENST00000257818,NM_005574	LMO2	LIM domain only 2 (rhombotin-like 1)	11p13	4005	0.430866	0.223126	0.571563	-0.661687	0.690766
8122807	7.68748	8.64563	8.16925	8.2589	8122807	chr6	+	151561509	151677909	45	U81607,ENST00000253332,ENST00000354675,ENST0000040	AKAP12	A kinase (PRKA) anchor protein 12	6q24-q25	9590	0.958151	0.481774	0.571427	0.530411	-0.496536
7986293	7.5244	7.9719	8.24835	8.09576	7986293	chr15	+	94774951	95023633	32	BC041387,ENST00000456504,ENST00000451018,ENST00000	MCTP2	multiple C2 domains, transmembrane 2	15q26.2	55784	0.447495	0.723944	0.571358	-0.15298	0.113853
7988970	7.77887	7.69006	7.84251	8.35015	7988970	chr15	-	52873518	52970831	40	AK292917,AK293920,BC040548,BC109127,BC109128,ENST0	FAM214A	family with sequence similarity 214, member A	15q21.2-q21.3	56204	-0.0888118	0.0636392	0.571273	-0.99996	0.99883
8123303	4.08989	4.80762	4.77437	4.66104	8123303	chr6	+	163148164	163736725	26	AF546872,BC030642,BC044227,ENST00000337019,ENST000	PACRG	PARK2 co-regulated	6q26	135138	0.717727	0.684477	0.571146	0.99999	-0.99903
8135363	3.53366	4.02683	3.7456	4.10438	8135363	chr7	+	106505741	106547592	34	X83368,ENST00000440650,ENST00000496166,ENST0000035	PIK3CG	phosphoinositide-3-kinase, catalytic, gamma polypeptide	7q22.3	5294	0.493165	0.211938	0.570723	-0.494267	0.528195
7976826	2.90199	3.46694	2.98908	3.47203	7976826	chr14	+	101453371	101453454	22	NR_003219	SNORD114-26	small nucleolar RNA, C/D box 114-26	14q32	767606	0.56495	0.087091	0.570034	-0.31387	0.351103
8043393	5.13968	5.33787	5.05547	5.70953	8043393	chr2	+	88469917	88486145	27	AK095303,ENST00000343544,ENST00000324166,ENST00000	THNSL2	threonine synthase-like 2 (S. cerevisiae)	2p11.2	55258	0.198182	-0.0842192	0.569845	-0.790932	0.814469
7916570	6.72239	6.96689	7.13804	7.29171	7916570	chr1	-	58933599	59012472	35	AB048348,BC012915,ENST00000371226,ENST00000358603,	OMA1	OMA1 zinc metallopeptidase homolog (S. cerevisiae)	1p32.2-p32.1	115209	0.244491	0.415642	0.569315	-0.942369	0.928428
7994292	6.14876	6.42444	6.31945	6.71795	7994292	chr16	+	27413723	27462115	40	BC004348,ENST00000337929,ENST00000564089,ENST00000	IL21R	interleukin 21 receptor	16p11	50615	0.275679	0.170687	0.569194	-0.891355	0.908554
8026483	3.81032	4.19725	3.74838	4.37935	8026483	chr19	+	15838834	15839870	20	BC112178,ENST00000305899,NM_013939	OR10H2	olfactory receptor, family 10, subfamily H, member 2	19p13.1	26538	0.38693	-0.061941	0.569032	-0.559915	0.592184
7939376	7.99097	8.13428	8.13906	8.55995	7939376	chr11	+	35965612	36253686	28	BC042754,ENST00000315571,ENST00000545142,NM_174902	LDLRAD3	low density lipoprotein receptor class A domain containing 3	11p13	143458	0.143311	0.148094	0.568985	-0.979322	0.986545
8120335	4.83124	5.48286	5.38665	5.40013	8120335	chr6	+	54711564	54806883	29	BC101628,ENST00000306858,NM_001010872	FAM83B	family with sequence similarity 83, member B	6p12.1	222584	0.651624	0.555408	0.568888	0.570699	-0.537841
7954938	2.92747	3.27678	2.86186	3.49634	7954938	chr12	+	42052478	42052567	25	ENST00000516555	RN5S360	RNA, 5S ribosomal 360	---	---	0.349308	-0.0656102	0.568865	-0.61135	0.64211
8054762	8.50699	8.68824	8.67206	9.0754	8054762	chr2	-	114369286	114384667	64	BC105600,ENST00000487264,ENST00000473164,ENST00000	RPL23AP7,LOC100653267,LOC100653047,LOC100289034,LOC100287195,MGC2752,FLJ43681	ribosomal protein L23a pseudogene 7,uncharacterized LOC100653267,60S ribosomal protein L23a-like,ribosomal protein L23a pseudogene,CENPB DNA-binding domains containing 1 pseudogene	2q14,---,2q37.3,19q13.43,17q25.3	118433,100653267,100653047,100289034,100287195,65996,388574	0.181249	0.165072	0.568416	-0.969177	0.978146
8020037	7.7036	8.25649	7.91282	8.27191	8020037	chr18	+	8707409	8832776	25	ENST00000306329,ENST00000517570,ENST00000359865,EN	SOGA2	SOGA family member 2	18p11.22	23255	0.552892	0.209226	0.56831	-0.341097	0.377936
8014316	5.39014	5.07151	5.40191	5.95836	8014316	chr17	-	34198495	34207377	32	M21121,ENST00000293272,ENST00000366113,NM_002985	CCL5	chemokine (C-C motif) ligand 5	17q11.2-q12	6352	-0.318637	0.0117614	0.56821	-0.986584	0.979371
8129071	4.36905	4.50241	4.46392	4.93689	8129071	chr6	-	116262693	116381921	32	U00803,ENST00000368626,ENST00000538210,NM_002031	FRK	fyn-related kinase	6q21-q22.3	2444	0.133358	0.0948758	0.56784	-0.959149	0.969568
7995267	3.33537	3.34066	3.53557	3.90292	7995267	chr16	+	32264643	32267243	23	AB023508	TP53TG3,TP53TG3C,TP53TG3B	TP53 target 3,TP53 target 3C,TP53 target 3B	16p13,16p11.2	24150,653550,729355	0.00528728	0.2002	0.567542	-0.99092	0.984841
8105146	5.02062	5.52227	5.47865	5.58813	8105146	chr5	+	43192327	43280952	26	BC036422,ENST00000326035,ENST00000512796,NM_153361	NIM1	serine/threonine-protein kinase NIM1	5p12	167359	0.501656	0.458033	0.567517	-0.813669	0.835981
8075635	8.16659	8.80326	9.00372	8.73308	8075635	chr22	-	33256006	33256420	22	BC014277,ENST00000266085,NM_000362	TIMP3	TIMP metallopeptidase inhibitor 3	22q12.3	7078	0.636669	0.83713	0.566488	0.533403	-0.566376
7958377	1.46353	1.47775	1.73428	2.02988	7958377	chr12	+	108044566	108044667	4	AK124835,ENST00000490090	BTBD11	BTB (POZ) domain containing 11	12q23.3	121551	0.0142116	0.270743	0.566347	-0.963966	0.952714
8144317	5.94316	6.1537	6.03604	6.50948	8144317	chr8	+	1922044	1955102	36	AY762229,ENST00000320248,NM_014867	KBTBD11	kelch repeat and BTB (POZ) domain containing 11	8p23.3	9920	0.210542	0.0928847	0.566323	-0.898489	0.915117
7940662	5.34068	5.61692	5.43994	5.90681	7940662	chr11	+	62380623	62382588	28	BC008100,ENST00000278833,NM_000327	ROM1	retinal outer segment membrane protein 1	11q13	6094	0.276237	0.0992562	0.566135	-0.826261	0.847852
8074399	6.98131	7.27389	7.11546	7.54705	8074399	chr22	-	19166986	19279239	36	AK302506,U41763,U60802,ENST00000353891,ENST0000026	CLTCL1	clathrin, heavy chain-like 1	22q11.21	8218	0.29258	0.134147	0.565742	-0.833817	0.854957
7903239	7.90717	7.65566	7.75359	8.47266	7903239	chr1	+	100315640	100389579	46	U84010,ENST00000361915,ENST00000370165,ENST0000037	AGL	amylo-alpha-1, 6-glucosidase, 4-alpha-glucanotransferase	1p21	178	-0.251507	-0.153579	0.565489	-0.994647	0.99795
8152821	2.87976	3.31677	3.41581	3.4447	8152821	chr8	-	130363940	130692485	28	BC070152	CCDC26	coiled-coil domain containing 26	8q24.21	137196	0.43701	0.536048	0.564943	-0.815808	0.792345
7981994	3.86656	3.87442	4.33463	4.43028	7981994	chr15	+	25336932	25337024	25	NR_003337	SNORD116-23	small nucleolar RNA, C/D box 116-23	15q11.2	100033434	0.00785541	0.468066	0.563723	-0.782539	0.757354
8113073	9.98955	10.0688	10.1365	10.5528	8113073	chr5	-	90664541	90679121	29	AK291753,BC015928,BC053619,ENST00000265138,NM_0208	ARRDC3	arrestin domain containing 3	5q14.3	57561	0.0792743	0.146994	0.563233	-0.99648	0.999012
7953603	11.1172	10.4614	10.7052	11.6801	7953603	chr12	+	7168017	7178336	34	AK290295,BC056903,J04080,M18767,ENST00000406697,EN	C1S	complement component 1, s subcomponent	12p13	716	-0.655733	-0.411993	0.562972	-0.999727	0.99987
7974461	7.57447	7.89325	7.9502	8.13679	7974461	chr14	+	55595872	55612191	30	AB209391,ENST00000556438,NR_003225	LGALS3	lectin, galactoside-binding, soluble, 3	14q22.3	3958	0.318787	0.375735	0.562324	-0.999929	0.998679
7943025	2.8251	3.1047	2.97996	3.38664	7943025	chr11	+	89657212	89666233	19	AF521869,BC001862,ENST00000417545,ENST00000526396,	TRIM48,TRIM49L1	tripartite motif containing 48,tripartite motif containing 49-like 1	11q11,---,11q14.3	79097,---,729384	0.279606	0.15486	0.561542	-0.86904	0.887892
7950971	2.8251	3.1047	2.97996	3.38664	7950971	chr11	-	89644575	89653596	19	AF521869,BC001862,ENST00000417545,ENST00000526396,	TRIM48,TRIM49L1	tripartite motif containing 48,tripartite motif containing 49-like 1	11q11,---,11q14.3	79097,---,729384	0.279606	0.15486	0.561542	-0.86904	0.887892
8151572	6.14229	6.21107	6.57484	6.70372	8151572	chr8	-	82711818	82754435	36	AF305779,AK290903,BC033630,ENST00000353788,ENST000	SNX16	sorting nexin 16	8q21.13	64089	0.0687747	0.432543	0.561428	-0.837168	0.814926
7998898	3.42424	4.2986	3.41811	3.98548	7998898	chr16	-	3064713	3068188	13	BC008934,ENST00000396925,ENST00000328796,NM_021195	CLDN6	claudin 6	16p13.3	9074	0.874367	-0.00613012	0.561243	0.0482838	-0.0088201
8168045	7.73879	7.62388	8.00523	8.29966	8168045	chrX	+	68048821	68062003	33	BC016649,ENST00000204961,NM_004429	EFNB1	ephrin-B1	Xq12	1947	-0.11491	0.266441	0.560871	-0.927089	0.91157
8150698	11.0281	11.2144	11.1203	11.5889	8150698	chr8	-	49830236	49833991	26	BC014890,ENST00000396822,ENST00000020945,NM_003068	SNAI2	snail homolog 2 (Drosophila)	8q11	6591	0.186234	0.0921269	0.560791	-0.91932	0.934136
7994817	5.32998	5.55893	5.89168	5.89034	7994817	chr16	+	30418936	30430745	24	BC026192,ENST00000319296,ENST00000434417,NM_016643	ZNF771	zinc finger protein 771	16p11.2	51333	0.228949	0.561704	0.560367	-0.669555	0.639715
7924987	8.27003	8.347	8.1595	8.82972	7924987	chr1	-	230838269	230850043	28	K02215,ENST00000366667,ENST00000430091,NM_000029	AGT	angiotensinogen (serpin peptidase inhibitor, clade A, member 8)	1q42.2	183	0.0769763	-0.110533	0.559691	-0.883236	0.901058
7964360	8.65739	8.66805	8.83681	9.21663	7964360	chr12	-	57489191	57505161	53	BC075852,ENST00000454075,ENST00000542516,ENST00000	STAT6	signal transducer and activator of transcription 6, interleukin-4 induced	12q13	6778	0.0106645	0.179421	0.559241	-0.995815	0.991432
8002865	6.88661	7.29571	7.35337	7.44515	8002865	chr16	-	75327608	75467398	32	AB009285,BC000991,BT009819,CR542111,D85939,ENST000	CFDP1	craniofacial development protein 1	16q22.2-q22.3	10428	0.409098	0.466765	0.558536	-0.984006	0.976208
8058857	11.8736	11.8153	11.9934	12.432	8058857	chr2	-	217536828	217560271	36	ENST00000233813,NM_000599	IGFBP5	insulin-like growth factor binding protein 5	2q33-q36	3488	-0.058276	0.119865	0.558398	-0.997482	0.993905
8095907	5.43299	5.45368	5.88864	5.99124	8095907	chr4	+	78979096	79465423	101	ENST00000264895,NM_025074	FRAS1	Fraser syndrome 1	4q21.21	80144	0.0206887	0.455653	0.558253	-0.794285	0.769685
7916853	5.57678	5.46384	5.99331	6.13476	7916853	chr1	-	68511645	68517314	30	AK096393,ENST00000370981,ENST00000395201,NM_004675	DIRAS3	DIRAS family, GTP-binding RAS-like 3	1p31	9077	-0.112936	0.416531	0.557983	-0.806634	0.782675
7970973	5.95658	6.21108	5.62056	6.51441	7970973	chr13	-	36639747	36639818	25	ENST00000485227	TRNAQ50P	transfer RNA glutamine 50 (anticodon UUG) pseudogene	---	---	0.254499	-0.336019	0.557828	-0.605414	0.636358
7961249	5.29064	5.70735	5.5999	5.84669	7961249	chr12	-	10977916	10978957	21	BC101762,ENST00000576159,ENST00000571357,ENST00000	TAS2R10	taste receptor, type 2, member 10	12p13	50839	0.416707	0.30926	0.556055	-0.788392	0.812059
8136645	4.6839	4.79134	4.34167	5.23987	8136645	chr7	+	141478289	141479188	25	BC130439,ENST00000247881,NM_016944	TAS2R4	taste receptor, type 2, member 4	7q31.3-q32	50832	0.107446	-0.34222	0.555972	-0.73993	0.765906
7924450	7.72512	7.85988	8.02757	8.28103	7924450	chr1	-	221874766	221915518	30	BC031405,ENST00000366899,ENST00000418487,ENST00000	DUSP10	dual specificity phosphatase 10	1q41	11221	0.134756	0.302447	0.555907	-0.981422	0.973084
8132055	5.51607	5.92431	5.68619	6.07138	8132055	chr7	+	30174552	30202381	40	AY054121,ENST00000324453,ENST00000324489,NM_152793	C7orf41	chromosome 7 open reading frame 41	7p14.3	222166	0.408237	0.170114	0.555306	-0.642733	0.672472
8007212	6.26684	6.25834	6.30202	6.82207	8007212	chr17	+	40439565	40463961	32	U43185,ENST00000345506,ENST00000540577,ENST0000054	STAT5A	signal transducer and activator of transcription 5A	17q11.2	6776	-0.0084971	0.0351756	0.555227	-0.989677	0.994562
7993946	7.80314	8.05847	8.2002	8.35792	7993946	chr16	+	22217592	22300066	30	BC032665,ENST00000263026,NM_013302	EEF2K	eukaryotic elongation factor-2 kinase	16p12.2	29904	0.255335	0.397058	0.554784	-0.961261	0.949631
8070411	5.43665	4.83184	5.67606	5.99121	8070411	chr21	-	40969074	40984748	27	NR_026543	C21orf88	chromosome 21 open reading frame 88	21q22.2	114041	-0.604812	0.239407	0.554556	-0.84313	0.821249
8001337	7.00115	6.93561	7.01525	7.55562	8001337	chr16	-	49524521	49860918	33	BC112315,ENST00000561648,ENST00000262383,NM_015069	ZNF423	zinc finger protein 423	16q12	23090	-0.0655392	0.014104	0.554468	-0.995475	0.99845
8058997	5.72646	5.46497	5.4403	6.28075	8058997	chr2	-	219687106	219696514	37	AF214519,AK300078,AK300687,BC098102,BC098255,BC098	PRKAG3	protein kinase, AMP-activated, gamma 3 non-catalytic subunit	2q35	53632	-0.261492	-0.286162	0.554287	-0.971506	0.980105
7948377	3.1598	3.71585	3.62855	3.71355	7948377	chr11	-	59189452	59190426	25	BC136991,ENST00000302040,NM_001001954	OR5A2	olfactory receptor, family 5, subfamily A, member 2	11q12.1	219981	0.55605	0.468753	0.55375	-0.28306	0.320698
8014144	4.02861	4.3944	4.26958	4.58196	8014144	chr17	-	31340105	32483825	28	U57352,ENST00000225823,ENST00000359872,NM_183377,N	ASIC2	acid-sensing (proton-gated) ion channel 2	17q12	40	0.365782	0.240967	0.553346	-0.812927	0.83528
7931951	4.45684	4.92201	4.69911	5.01004	7931951	chr10	-	7200586	7453458	30	BC152430,ENST00000361972,ENST00000397167,NM_001029	SFMBT2	Scm-like with four mbt domains 2	10p14	57713	0.465165	0.24227	0.553198	-0.55497	0.587373
8039474	4.93584	5.23421	5.47404	5.48814	8039474	chr19	-	55866667	55871194	24	ENST00000424985,NM_001145402	FAM71E2	family with sequence similarity 71, member E2	19q13.42	284418	0.298371	0.5382	0.552298	-0.707892	0.67946
8153002	9.57871	9.96004	10.0363	10.1305	8153002	chr8	-	134249414	134309829	45	AF004162,AK126924,BC003175,D87953,ENST00000323851,	NDRG1	N-myc downstream regulated 1	8q24.3	10397	0.381333	0.457569	0.551794	-0.969098	0.958605
8103206	7.02119	7.34157	6.90028	7.5727	8103206	chr4	-	153242410	153456172	26	AF411971,ENST00000281708,ENST00000296555,ENST00000	FBXW7	F-box and WD repeat domain containing 7, E3 ubiquitin protein ligase	4q31.3	55294	0.320383	-0.120912	0.551506	-0.60929	0.640115
8144044	4.0646	4.91806	4.05535	4.61578	8144044	chr7	-	153108319	153111048	15	AK124285	ERVFC1-1	endogenous retrovirus group FC1, member 1	7q36.2	346547	0.853459	-0.00924319	0.551178	0.0424162	-0.00294647
8153959	5.10369	5.14335	4.89859	5.65481	8153959	chr9	+	214865	465255	60	AB191037,AY117695,BC130518,BC143929,ENST0000045398	DOCK8	dedicator of cytokinesis 8	9p24.3	81704	0.0396641	-0.205094	0.551121	-0.859644	0.87914
8107594	5.76894	5.74395	5.89104	6.31935	8107594	chr5	+	121647820	121799794	42	AB110790,AF076929,BC040552,BC094759,DQ227317,ENST0	SNCAIP	synuclein, alpha interacting protein	5q23.2	9627	-0.0249851	0.122103	0.550412	-0.999385	0.997222
8056968	6.88181	6.92576	7.33284	7.43219	8056968	chr2	-	177494568	177502659	24	NR_040001	LOC375295	uncharacterized LOC375295	2q31.1	375295	0.0439507	0.451028	0.550382	-0.797593	0.773162
8074157	8.48781	8.68822	8.62798	9.03806	8074157	chr22	+	51195514	51239737	81	BC065556,ENST00000487264,ENST00000416673,ENST00000	RPL23AP82,LOC100653267,LOC100653047,LOC100289034,LOC100287195,MGC2752,RPL23AP7,FLJ43681,LOC100508047	ribosomal protein L23a pseudogene 82,uncharacterized LOC100653267,60S ribosomal protein L23a-like,ribosomal protein L23a pseudogene,CENPB DNA-binding domains containing 1 pseudogene,ribosomal protein L23a pseudogene 7,uncharacterized LOC100508047	22q13.33,---,2q37.3,19q13.43,2q14,17q25.3	284942,100653267,100653047,100289034,100287195,65996,118433,388574,100508047	0.20041	0.140172	0.550252	-0.939393	0.952194
8130807	3.03312	3.46577	3.35227	3.58322	8130807	chr6	-	168084341	168084736	26	AL832737	LOC441178	uncharacterized LOC441178	6q27	441178	0.432654	0.319148	0.550106	-0.747018	0.772677
8130980	3.03312	3.46577	3.35227	3.58322	8130980	chr6	-	168084341	168084736	26	AL832737	LOC441178	uncharacterized LOC441178	6q27	441178	0.432654	0.319148	0.550106	-0.747018	0.772677
8168205	5.61408	5.88699	6.09908	6.16402	8168205	chrX	+	70316026	70323385	27	BC106761,ENST00000374259,ENST00000341558,NM_005938	FOXO4	forkhead box O4	Xq13.1	4303	0.272908	0.485006	0.549942	-0.820972	0.797795
8048889	5.96197	6.02306	6.61397	6.51174	8048889	chr2	+	230787207	230877825	19	BC022538	FBXO36	F-box protein 36	2q36.3	130888	0.0610859	0.651999	0.549775	-0.54345	0.509892
8091698	6.97639	7.48579	7.27956	7.52476	8091698	chr3	-	157813800	157823952	32	BC008829,ENST00000425436,ENST00000490689,ENST00000	SHOX2	short stature homeobox 2	3q25.32	6474	0.509396	0.303171	0.548371	-0.442641	0.477691
8157193	5.36194	5.38326	5.68768	5.90988	8157193	chr9	+	114287439	114340124	27	BC152427,ENST00000358151,ENST00000309235,NM_133464	ZNF483	zinc finger protein 483	9q31.3	158399	0.0213192	0.325744	0.547937	-0.921056	0.904967
7961626	2.92054	3.45497	2.91256	3.46823	7961626	chr12	-	21421827	21548371	29	ENST00000307378	SLCO1A2	solute carrier organic anion transporter family, member 1A2	12p12	6579	0.534423	-0.00798381	0.54769	-0.325012	0.362088
7951140	5.83342	6.37232	6.19771	6.38043	7951140	chr11	-	95987556	95989119	20	AY358248	LOC100131541	uncharacterized LOC100131541	11q21	100131541	0.538898	0.364289	0.547012	-0.342347	0.379167
8149330	11.4443	11.2921	11.7908	11.9911	8149330	chr8	-	11700033	11725738	26	BC095408,ENST00000353047,ENST00000453527,ENST00000	CTSB	cathepsin B	8p22	1508	-0.152182	0.346529	0.546804	-0.851589	0.830234
8040290	8.70961	9.12288	9.11083	9.25622	8040290	chr2	+	11657524	11657630	25	ENST00000364740	RN5S84	RNA, 5S ribosomal 84	---	---	0.413268	0.401216	0.546605	-0.958743	0.969216
7908917	6.97912	7.02307	6.5281	7.52529	7908917	chr1	+	203274619	203278730	28	U72649,ENST00000475157,ENST00000290551,NM_006763	BTG2	BTG family, member 2	1q32	7832	0.0439519	-0.45102	0.54617	-0.743237	0.769066
8140709	5.67754	4.91884	5.90911	6.22343	8140709	chr7	-	86509238	86669531	23	AK296250,AK303619,BC117309,ENST00000450689,ENST000	KIAA1324L	KIAA1324-like	7q21.12	222223	-0.758697	0.231578	0.545898	-0.824899	0.801943
8082165	5.55389	5.83199	5.68579	6.09977	8082165	chr3	+	123813585	124440036	75	ENST00000360013,NM_001024660	KALRN	kalirin, RhoGEF kinase	3q21.2	8997	0.278101	0.131904	0.545881	-0.842371	0.862986
8066431	6.56122	6.24483	6.66699	7.10689	8066431	chr20	-	43248163	43280383	26	BC040226,ENST00000464097,ENST00000372874,ENST00000	ADA	adenosine deaminase	20q13.12	100	-0.316382	0.105771	0.54567	-0.955862	0.94352
8084814	3.00266	3.38031	3.29973	3.54826	8084814	chr3	+	190930322	190967910	27	AY398681,ENST00000339051,NM_198184	OSTN	osteocrin	3q28	344901	0.377643	0.297063	0.5456	-0.859329	0.878846
8003812	4.73807	4.48948	4.21692	5.2834	8003812	chr17	+	3323862	3324827	10	BC108921,ENST00000291231,NM_012373	OR3A3	olfactory receptor, family 3, subfamily A, member 3	17p13.3	8392	-0.248585	-0.521143	0.545329	-0.895159	0.912056
8014160	4.59494	4.7472	4.32531	5.13963	8014160	chr17	-	32687399	32690252	28	M57502,ENST00000225842,NM_002981	CCL1	chemokine (C-C motif) ligand 1	17q12	6346	0.152261	-0.26963	0.544698	-0.726229	0.752798
8156164	7.7852	8.13883	7.79655	8.32973	8156164	chr9	+	88430881	88438811	6	AY237536,AY237537,AY237538,BC140788,ENST0000029781	KIF27,LOC389765	kinesin family member 27,kinesin family member 27 pseudogene	9q21.32,9q21.33	55582.4	0.353634	0.0113473	0.544527	-0.621934	0.652359
8065460	5.04355	5.32918	5.29308	5.58773	8065460	chr20	-	25052120	25063015	35	AF176797,ENST00000376709,ENST00000376707,NM_014588	VSX1	visual system homeobox 1	20p11.21	30813	0.285633	0.249528	0.544178	-0.94731	0.959216
7965510	5.86754	6.16504	6.343	6.41115	7965510	chr12	-	94962037	95044324	28	BC040535,ENST00000261226,NM_020698	TMCC3	transmembrane and coiled-coil domain family 3	12q22	57458	0.297505	0.475467	0.543611	-0.84606	0.824359
7981785	2.21232	2.23898	2.59398	2.75586	7981785	chr15	+	22413462	22414385	15	NR_028067	OR4N3P	olfactory receptor, family 4, subfamily N, member 3 pseudogene	15q11.2	390539	0.0266589	0.381662	0.543545	-0.866546	0.84617
8177229	4.07875	4.23524	3.7304	4.62204	8177229	chrY	-	21628914	21635881	8	AK303164,ENST00000441139,ENST00000400605,ENST00000	BCORP1	BCL6 corepressor pseudogene 1	Yq11.222	286554	0.15649	-0.348349	0.543292	-0.687047	0.715193
7948125	2.72667	2.85374	2.86326	3.26915	7948125	chr11	-	55999582	56000661	18	BC136876,ENST00000313264,ENST00000573647,NM_001004	OR5T2	olfactory receptor, family 5, subfamily T, member 2	11q12.1	219464	0.127074	0.136587	0.542483	-0.981349	0.988172
7978285	5.68833	5.99482	5.46329	6.23073	7978285	chr14	-	24787555	24804277	29	AF497516,AK126468,BC117473,BC117475,BX537489,ENST0	ADCY4	adenylate cyclase 4	14q12	196883	0.306497	-0.225038	0.542399	-0.57684	0.608634
7933010	7.21916	7.12794	7.37364	7.76096	7933010	chr10	-	34398489	35104249	35	AF196185,ENST00000374789,ENST00000374788,ENST00000	PARD3	par-3 partitioning defective 3 homolog (C. elegans)	10p11.21	56288	-0.0912237	0.154472	0.541798	-0.983549	0.975652
7969339	2.63999	3.13365	2.72843	3.18148	7969339	chr13	+	58565485	58565597	4	ENST00000365552	RN5S30	RNA, 5S ribosomal 30	---	---	0.493659	0.0884372	0.541484	-0.39523	0.431181
7957665	8.82638	9.09169	9.43624	9.36772	7957665	chr12	+	96588207	96661608	31	BC017371,ENST00000228741,NM_005230	ELK3	ELK3, ETS-domain protein (SRF accessory protein 2)	12q23	2004	0.265307	0.609854	0.541336	-0.521103	0.487007
8140468	3.67145	3.74377	4.39079	4.21218	8140468	chr7	-	76940640	76955563	18	AK026696,AK026747,AL079277,AL079297,BC101499,BC143	PION	pigeon homolog (Drosophila)	7q11.23	54103	0.0723239	0.719341	0.54073	-0.449803	0.414199
8038213	5.30367	5.16678	5.951	5.8442	8038213	chr19	-	49316274	49339934	35	AF126781,ENST00000263278,NM_016246	HSD17B14	hydroxysteroid (17-beta) dehydrogenase 14	19q13.33	51171	-0.136898	0.64733	0.540523	-0.57385	0.541077
8136293	8.74483	8.93682	9.01387	9.28486	8136293	chr7	+	132937822	133750514	33	BC067263,ENST00000253861,ENST00000539845,NM_021807	EXOC4	exocyst complex component 4	7q31	60412	0.191987	0.269034	0.540031	-0.999999	0.999266
8023212	5.84738	6.0581	6.07758	6.38722	8023212	chr18	-	45553733	45567494	33	AM988838,ENST00000535628,ENST00000332053,NM_001039	ZBTB7C	zinc finger and BTB domain containing 7C	18q21.1	201501	0.210718	0.230194	0.539832	-0.98711	0.992658
8059687	4.08521	4.63356	4.05299	4.62405	8059687	chr2	-	232298805	232299140	8	ENST00000423890	ZBTB8OSP2	zinc finger and BTB domain containing 8 opposite strand pseudogene 2	---	---	0.54835	-0.0322217	0.53884	-0.291504	0.329034
8176276	7.96909	7.99854	8.03172	8.50782	8176276	chrX	-	76953070	76972722	6	AB102641,BC002521,BT007188,U72936,U72937,U72938,EN	ATRX	alpha thalassemia/mental retardation syndrome X-linked	Xq21.1	546	0.0294475	0.0626311	0.538727	-0.987975	0.993308
8090509	5.14482	4.64956	5.17888	5.68299	8090509	chr3	-	128533043	128533246	21	BX537775,ENST00000265062,NM_004637	RAB7A	RAB7A, member RAS oncogene family	3q21.3	7879	-0.495255	0.0340623	0.538167	-0.94791	0.934598
8052598	6.40425	6.51699	6.72816	6.94213	8052598	chr2	-	63348516	63815851	25	BX647132,ENST00000272321,ENST00000409120,ENST00000	WDPCP	WD repeat containing planar cell polarity effector	2p15	51057	0.112738	0.323912	0.537886	-0.953456	0.940811
8135392	7.08696	6.79165	7.29988	7.62482	8135392	chr7	+	106809460	106842974	36	BC017069,ENST00000468410,ENST00000222574,ENST00000	HBP1	HMG-box transcription factor 1	7q22-q31	26959	-0.295304	0.212926	0.537867	-0.906264	0.888872
7993274	6.46783	6.80515	6.84281	7.0047	7993274	chr16	+	12070602	12147141	16	AK022425,ENST00000566228,ENST00000564111,ENST00000	SNX29	sorting nexin 29	16p13.13-p13.12	92017	0.33732	0.374983	0.536871	-0.99939	0.99999
7999319	6.96773	7.23793	7.07505	7.50452	7999319	chr16	-	8946802	8962866	27	BC003366,BC108283,ENST00000396593,ENST00000311052,	CARHSP1	calcium regulated heat stable protein 1, 24kDa	16p13.2	23589	0.270205	0.107324	0.53679	-0.82614	0.847737
8142536	2.50234	3.00442	2.55572	3.03834	8142536	chr7	-	120723782	120723873	25	ENST00000391326	RN5S241	RNA, 5S ribosomal 241	---	---	0.502078	0.0533789	0.536002	-0.364512	0.400984
8142100	7.93664	8.27943	8.09951	8.47236	8142100	chr7	-	105283285	105283568	25	AK300338,AK302013,BC055009,ENST00000419735,ENST000	ATXN7L1	ataxin 7-like 1	7q22.3	222255	0.342793	0.162877	0.535723	-0.753815	0.779164
8108716	8.93735	9.19751	8.77236	9.47291	8108716	chr5	+	140560980	140565984	19	BC036062,ENST00000361016,NM_020957	PCDHB16	protocadherin beta 16	5q31	57717	0.260159	-0.164988	0.535564	-0.652526	0.681929
7991540	3.94087	4.81808	4.53276	4.47577	7991540	chr15	-	100614306	100614395	24	ENST00000517148	RN5S402	RNA, 5S ribosomal 402	---	---	0.877212	0.591896	0.534902	0.779022	-0.753666
8111127	4.52079	5.22968	4.6147	5.05526	8111127	chr5	-	16177823	16179684	7	ENST00000332432,ENST00000505509,NM_001102562	MARCH11	membrane-associated ring finger (C3HC4) 11	5p15.1	441061	0.708888	0.0939098	0.534469	-0.0313409	0.0707692
8024518	6.41935	6.6157	6.7238	6.95344	8024518	chr19	+	2841473	2857682	32	BC022022,ENST00000334241,ENST00000382127,NM_152791	ZNF555	zinc finger protein 555	19p13.3	148254	0.196349	0.304456	0.534091	-0.994464	0.989542
8086540	5.05071	5.22155	4.81398	5.58461	8086540	chr3	-	45796942	45838186	30	NM_022405	SLC6A20	solute carrier family 6 (proline IMINO transporter), member 20	3p21.3	54716	0.170843	-0.236729	0.533901	-0.717609	0.74454
8175102	7.04654	6.83448	7.27696	7.57998	8175102	chrX	-	129757350	130037208	44	BC140874,ENST00000370935,ENST00000370927,ENST00000	ENOX2	ecto-NOX disulfide-thiol exchanger 2	Xq25	10495	-0.212059	0.230426	0.533448	-0.914028	0.897304
8155525	5.58271	5.60768	5.69827	6.11533	8155525	chr9	+	46572714	46577849	22	BC006438	LOC100132167	uncharacterized LOC100132167	9p12	100132167	0.0249681	0.115563	0.532626	-0.998969	0.999982
8161368	5.58271	5.60768	5.69827	6.11533	8161368	chr9	-	42129189	42134324	22	BC006438	LOC100132167	uncharacterized LOC100132167	9p12	100132167	0.0249681	0.115563	0.532626	-0.998969	0.999982
8055624	8.76941	9.06661	8.75228	9.30175	8055624	chr2	-	145145583	145277916	36	AB056507,AK294928,BC127101,BC127102,ENST0000030366	ZEB2	zinc finger E-box binding homeobox 2	2q22.3	9839	0.297205	-0.0171243	0.532346	-0.682141	0.710472
8133258	6.76035	6.05699	6.85511	7.29225	8133258	chr7	+	70597789	71178584	37	AB078148,AF410457,AK094958,AK126044,AK290036,BC067	WBSCR17	Williams-Beuren syndrome chromosome region 17	7q11.23	64409	-0.70336	0.0947675	0.531905	-0.888261	0.869438
8096301	4.14524	4.66727	4.83082	4.677	8096301	chr4	+	88896802	88904568	31	AF052124,ENST00000237623,ENST00000395080,ENST00000	SPP1	secreted phosphoprotein 1	4q22.1	6696	0.522036	0.685586	0.531766	0.254231	-0.292208
7937007	4.74757	5.19029	5.09087	5.27933	7937007	chr10	-	128933690	128994422	36	AK127465,ENST00000522781,NM_001039762	FAM196A	family with sequence similarity 196, member A	10q26.2	642938	0.442716	0.343302	0.531754	-0.718695	0.745581
8096425	2.34148	2.89757	2.62388	2.87315	8096425	chr4	+	91156182	92520208	31	BC051694,ENST00000505073,ENST00000509176,ENST00000	FAM190A	family with sequence similarity 190, member A	4q22.1	401145	0.556083	0.282396	0.531664	-0.227395	0.265656
8112274	4.19704	4.55584	4.59934	4.72844	8112274	chr5	-	60047620	60140054	26	BC094792,ENST00000508821,ENST00000504455,ENST00000	ELOVL7	ELOVL fatty acid elongase 7	5q12.1	79993	0.358799	0.402299	0.5314	-0.999512	0.997501
8152314	4.64928	4.90981	4.83679	5.18052	8152314	chr8	-	108911544	109095876	35	AY358166,BC027938,BC036554,ENST00000517939,ENST000	RSPO2	R-spondin 2	8q23.1	340419	0.260524	0.18751	0.531239	-0.914519	0.929774
7950743	7.40342	7.80529	7.26394	7.93419	7950743	chr11	-	82692478	82782895	31	AF498956,AK291376,BC014213,BX641138,CR542106,ENST0	RAB30	RAB30, member RAS oncogene family	11q12-q14	27314	0.401866	-0.139478	0.530765	-0.472678	0.507094
8152715	5.01516	5.11679	5.15015	5.54556	8152715	chr8	-	124657979	124665166	28	AB196636,ENST00000325995,NM_001081675	KLHL38	kelch-like 38 (Drosophila)	8q24.13	340359	0.101634	0.134997	0.530403	-0.989722	0.994595
7915718	5.99741	6.51057	6.16362	6.52732	7915718	chr1	-	45809555	45956840	34	AB057597,AK294172,BC033085,ENST00000372084,ENST000	TESK2	testis-specific kinase 2	1p32	10420	0.513161	0.166212	0.529909	-0.343744	0.380543
8031207	4.07476	4.08561	3.90447	4.60448	8031207	chr19	+	55085259	55099027	12	AF025531,ENST00000251377,ENST00000251376,ENST00000	LILRA2	leukocyte immunoglobulin-like receptor, subfamily A (with TM domain), member 2	19q13.4	11027	0.0108502	-0.170291	0.529721	-0.893627	0.910646
7952243	7.10406	7.169	7.14893	7.63338	7952243	chr11	-	119209652	119211593	28	BC029485,ENST00000525657,ENST00000528368,ENST00000	MFRP,C1QTNF5	membrane frizzled-related protein,C1q and tumor necrosis factor related protein 5	11q23,11q23.3	83552.1	0.0649441	0.0448693	0.529325	-0.968881	0.977896
8013509	5.73833	6.09868	5.87598	6.26724	8013509	chr17	-	21142183	21156722	26	BC029527,ENST00000468196,ENST00000399011,NM_152914	C17orf103	chromosome 17 open reading frame 103	17p11.2	256302	0.36035	0.137652	0.528911	-0.684548	0.712789
7955433	3.17009	3.34603	3.65006	3.69862	7955433	chr12	+	51236709	51281667	30	BC048112,ENST00000398458,NM_182559	TMPRSS12	transmembrane (C-terminal) protease, serine 12	12q13.12	283471	0.175938	0.479977	0.528534	-0.760761	0.73455
7990657	7.72588	7.47049	7.68885	8.25436	7990657	chr15	-	78287327	78369857	31	BC152465,ENST00000300584,ENST00000409931,NM_144572	TBC1D2B	TBC1 domain family, member 2B	15q24.3-q25.1	23102	-0.25539	-0.0370248	0.52848	-0.998214	0.995077
8168087	7.29057	7.21308	7.56276	7.81902	8168087	chrX	+	69353299	69386174	25	AK054596,ENST00000342206,ENST00000356413,NM_001551	IGBP1	immunoglobulin (CD79A) binding protein 1	Xq13.1-q13.3	3476	-0.0774911	0.272193	0.528451	-0.921495	0.905446
7982006	4.95243	4.99378	5.24129	5.48072	7982006	chr15	+	25351668	25351750	25	NR_003360	SNORD116-29	small nucleolar RNA, C/D box 116-29	15q11.2	100033821	0.0413488	0.288859	0.528285	-0.949334	0.936189
8145047	5.70554	5.92449	6.04781	6.23368	8145047	chr8	+	22019168	22021992	18	J03553,ENST00000318561,ENST00000521315,NM_003018,N	SFTPC	surfactant protein C	8p21	6440	0.218952	0.342275	0.528136	-0.98127	0.972902
7943498	7.41664	7.60836	7.84067	7.94449	7943498	chr11	+	103024204	103044826	37	AB290167,ENST00000375735,ENST00000398093,NM_001080	DYNC2H1	dynein, cytoplasmic 2, heavy chain 1	11q21-q22.1	79659	0.191724	0.424027	0.527846	-0.864161	0.843625
8002403	8.20215	8.35773	8.41577	8.72952	8002403	chr16	-	70695107	70719954	39	AB115770,ENST00000338779,NM_138383	MTSS1L	metastasis suppressor 1-like	16q22.1	92154	0.155571	0.21362	0.527363	-0.997698	0.999597
7927723	3.11658	3.37056	2.8493	3.64385	7927723	chr10	+	63331764	63526091	28	BC041932,ENST00000330194,NM_173554	C10orf107	chromosome 10 open reading frame 107	10q21.2	219621	0.25398	-0.267287	0.527268	-0.609495	0.640313
8020762	4.42636	4.53437	4.44351	4.95306	8020762	chr18	+	29027758	29056476	23	M76482,ENST00000257189,NM_001944	DSG3	desmoglein 3	18q12.1	1830	0.108006	0.0171526	0.5267	-0.928134	0.942104
8075798	9.4328	9.57144	9.87334	9.95916	8075798	chr22	-	36906897	36925483	37	BC014912,ENST00000216190,ENST00000405442,ENST00000	EIF3D	eukaryotic translation initiation factor 3, subunit D	22q13.1	8664	0.13864	0.440548	0.526368	-0.81306	0.789447
7975787	7.76487	7.88961	7.95381	8.29122	7975787	chr14	+	75895060	75937156	25	BC051303,ENST00000435893,ENST00000267569,NM_130469	JDP2	Jun dimerization protein 2	14q24.3	122953	0.124744	0.188937	0.526351	-0.997942	0.999695
7980113	2.92494	3.06498	3.46811	3.45097	7980113	chr14	-	74558116	74558188	4	ENST00000484776	RNY4P21	RNA, Ro-associated Y4 pseudogene 21	---	---	0.140034	0.54317	0.526026	-0.643824	0.613119
8057803	4.61563	5.59625	5.9208	5.14118	8057803	chr2	-	192814743	193059659	32	AF179274,ENST00000272771,NM_016192	TMEFF2	transmembrane protein with EGF-like and two follistatin-like domains 2	2q32.3	23671	0.980617	1.30516	0.525549	0.801656	-0.824627
8097957	5.0168	4.72222	4.73723	5.54148	8097957	chr4	+	156587878	156653485	46	BX649180,ENST00000506455,ENST00000511108,ENST00000	GUCY1A3	guanylate cyclase 1, soluble, alpha 3	4q31.1-q31.2	2982	-0.294582	-0.27957	0.524682	-0.980564	0.987544
8019532	6.65331	6.52676	6.37158	7.17788	8019532	chr17	-	80614949	80656598	19	BC018039,U05227,ENST00000571995,ENST00000269347,NM	RAB40B	RAB40B, member RAS oncogene family	17q25.3	10966	-0.126549	-0.281732	0.524569	-0.92266	0.937162
7951217	3.63232	3.8361	3.66018	4.15665	7951217	chr11	-	102391239	102401478	33	BC003635,ENST00000260227,NM_002423	MMP7	matrix metallopeptidase 7 (matrilysin, uterine)	11q21-q22	4316	0.20378	0.0278609	0.52433	-0.841652	0.862311
7948101	2.33518	2.90546	2.78905	2.85916	7948101	chr11	-	51458714	51459613	10	BC140738,ENST00000532898	OR4A47,OR4A4P	olfactory receptor, family 4, subfamily A, member 47,olfactory receptor, family 4, subfamily A, member 4 pseudogene	11p11.2,---	403253,---	0.570285	0.453869	0.523982	0.0958186	-0.0564534
8091103	7.58855	7.68659	7.34991	8.11244	8091103	chr3	-	141670344	141868318	27	U18422,ENST00000489671,ENST00000486111,ENST0000049	TFDP2	transcription factor Dp-2 (E2F dimerization partner 2)	3q23	7029	0.0980375	-0.238634	0.523888	-0.784023	0.807913
8123562	7.69959	7.93096	7.9919	8.22327	8123562	chr6	-	1624041	2245919	33	AF040260,AF042377,BC000117,CR541929,CR541947,ENST0	GMDS	GDP-mannose 4,6-dehydratase	6p25	2762	0.231374	0.292313	0.523676	-0.999893	0.999691
8098637	8.17547	7.88598	8.27621	8.69913	8098637	chr4	+	187112674	187134612	29	ENST00000274118,NM_207352	CYP4V2	cytochrome P450, family 4, subfamily V, polypeptide 2	4q35.2	285440	-0.28949	0.100738	0.523664	-0.959129	0.947212
8084880	7.1661	6.8842	7.18952	7.68909	8084880	chr3	+	193853934	193856396	27	BC039152,ENST00000232424,NM_005524	HES1	hairy and enhancer of split 1, (Drosophila)	3q28-q29	3280	-0.281901	0.0234259	0.522991	-0.985302	0.977791
8136969	2.47533	2.4386	2.4386	2.99817	8136969	chr7	+	143771313	143772245	21	BC136814,ENST00000408898,NM_001004488	OR2A25	olfactory receptor, family 2, subfamily A, member 25	7q35	392138	-0.0367313	-0.0367313	0.522845	-0.977296	0.984898
7918444	5.52498	5.73939	5.332	6.04721	7918444	chr1	-	111059839	111061797	25	BC074990,ENST00000369771,NM_005549	KCNA10	potassium voltage-gated channel, shaker-related subfamily, member 10	1p13.1	3744	0.214409	-0.192984	0.522232	-0.684192	0.712446
7971369	4.84559	5.12669	5.31817	5.3677	7971369	chr13	-	45766988	45768856	23	BC018063,ENST00000379108,ENST00000405872,NM_198404	KCTD4	potassium channel tetramerisation domain containing 4	13q14.12	386618	0.281097	0.472575	0.522108	-0.803366	0.779235
7950810	7.22541	7.91637	7.18535	7.74749	7950810	chr11	-	85405264	85469044	46	AY386362,ENST00000525423,ENST00000359152,NM_206927	SYTL2	synaptotagmin-like 2	11q14	54843	0.690963	-0.040063	0.522086	-0.0875428	0.126795
8075263	7.60324	7.63707	8.10892	8.12516	8075263	chr22	-	29950797	29977328	29	BC006473,ENST00000216121,NM_003634,NM_001202502	NIPSNAP1	nipsnap homolog 1 (C. elegans)	22q12.2	8508	0.0338265	0.505679	0.521919	-0.69354	0.664563
8150036	6.28012	6.14673	6.90204	6.80163	8150036	chr8	-	28924796	29120641	52	ENST00000524189,NM_015254	KIF13B	kinesin family member 13B	8p12	23303	-0.133398	0.621912	0.521507	-0.576465	0.543762
8167998	6.18487	6.89388	6.61501	6.70633	8167998	chrX	+	66763874	66950461	31	BC132975,M20132,M21748,M23263,ENST00000374690,ENST	AR	androgen receptor	Xq12	367	0.709015	0.430147	0.521462	0.398761	-0.362252
8162231	4.86502	5.32181	5.10439	5.38634	8162231	chr9	-	91976516	91979566	27	AJ420442,AK090804,AK091601,AK128342,BC137515,BC137	SEMA4D	sema domain, immunoglobulin domain (Ig), transmembrane domain (TM) and short cytoplasmic domain, (semaphorin) 4D	9q22.2	10507	0.456792	0.239373	0.521322	-0.505789	0.539445
7955646	10.4786	10.4126	10.7842	10.9998	7955646	chr12	+	53400223	53435993	62	BC073139,ENST00000430205,NM_001417	EIF4B,LOC100653227	eukaryotic translation initiation factor 4B,uncharacterized LOC100653227	12q13.13,---	1975.1	-0.0660116	0.305668	0.521278	-0.89501	0.876706
7920877	9.06419	9.54633	8.8882	9.58541	7920877	chr1	-	155916645	155959864	27	AB014551,AF486838,BC020567,BT007407,U72206,ENST000	ARHGEF2	Rho/Rac guanine nucleotide exchange factor (GEF) 2	1q21-q22	9181	0.482145	-0.175983	0.521224	-0.352275	0.388943
8172225	4.02687	3.96978	3.93307	4.54805	8172225	chrX	-	44007128	44202918	44	AK292967,ENST00000420999,ENST00000441230,ENST00000	EFHC2	EF-hand domain (C-terminal) containing 2	Xp11.3	80258	-0.0570909	-0.0937964	0.521178	-0.964639	0.974291
8083616	5.61855	5.75116	6.0221	6.13931	8083616	chr3	+	158288983	158325019	30	AY848702,ENST00000355893,ENST00000484955,ENST00000	MLF1	myeloid leukemia factor 1	3q25.1	4291	0.132609	0.403549	0.52076	-0.86032	0.839528
8142098	7.78089	8.17005	7.9119	8.30124	8142098	chr7	-	105279934	105280016	25	AK300338,AK302013,BC055009,ENST00000419735,ENST000	ATXN7L1	ataxin 7-like 1	7q22.3	222255	0.389166	0.131008	0.520352	-0.60327	0.634281
7911252	4.45036	5.14702	4.65684	4.97	7911252	chr1	+	248201474	248202607	24	BC104792,ENST00000366479,NM_001004686	OR2L2	olfactory receptor, family 2, subfamily L, member 2	1q44	26246	0.696657	0.206485	0.519641	0.0544719	-0.0150159
8088142	5.7716	6.33706	5.85889	6.29116	8088142	chr3	-	53851639	53880176	23	BC034502,ENST00000315251,NM_018397	CHDH	choline dehydrogenase	3p21.1	55349	0.565456	0.0872889	0.519561	-0.221167	0.259489
8141882	4.94643	5.05196	4.9679	5.4658	8141882	chr7	-	102815580	102920857	16	ENST00000411491,ENST00000312132,ENST00000438364,EN	DPY19L2P2	dpy-19-like 2 pseudogene 2 (C. elegans)	7q22.1	349152	0.105535	0.0214688	0.519373	-0.931653	0.945269
8110123	4.90103	4.90949	5.15456	5.42033	8110123	chr5	+	175490579	175541588	25	NM_001265615	FAM153B	family with sequence similarity 153, member B	5q35.2	202134	0.008463	0.253528	0.519298	-0.959181	0.947271
7923812	8.08724	8.22698	8.41868	8.6065	7923812	chr1	-	205737114	205744594	27	BX647960,ENST00000367139,ENST00000235932,ENST00000	RAB7L1	RAB7, member RAS oncogene family-like 1	1q32	8934	0.139736	0.331439	0.51926	-0.950484	0.937476
8144322	5.01581	5.5059	5.17507	5.53505	8144322	chr8	+	1993205	2093380	40	ENST00000262113	MYOM2	myomesin (M-protein) 2, 165kDa	8p23.3	9172	0.490088	0.159259	0.519241	-0.373767	0.410087
7981945	4.59904	4.95294	4.2446	5.11826	7981945	chr15	+	25281106	25281637	25	BC043194	LOC100506965	uncharacterized LOC100506965	---	100506965	0.353897	-0.354442	0.519216	-0.469887	0.504364
7989785	7.1471	6.9781	7.62878	7.66576	7989785	chr15	-	65673825	65715410	24	AB046848,AB052622,ENST00000352385,ENST00000559327,	IGDCC4	immunoglobulin superfamily, DCC subclass, member 4	15q22.31	57722	-0.168991	0.481689	0.518668	-0.706766	0.678291
8019031	7.33924	7.47794	7.45532	7.8574	8019031	chr17	-	77911707	78009654	33	BC028290,ENST00000310924,NM_019020	TBC1D16	TBC1 domain family, member 16	17q25.3	125058	0.138703	0.116082	0.518163	-0.965461	0.974993
8075089	6.73403	7.10852	7.37513	7.2518	8075089	chr22	-	26887893	26908437	22	AK025443,AK298303,AK299964,AL050258,BC011599,BC033	TFIP11	tuftelin interacting protein 11	22q12.1	24144	0.374492	0.641105	0.517773	-0.253862	0.215485
8008588	5.07307	5.31885	5.13323	5.59045	8008588	chr17	+	53342321	53402426	30	BC036093,ENST00000226067,NM_002126	HLF	hepatic leukemia factor	17q22	3131	0.245778	0.0601535	0.517375	-0.80864	0.831232
8013860	7.39174	7.64419	7.71076	7.90848	8013860	chr17	-	27400528	27507430	68	AK302505,AY703984,BC039612,D86970,ENST00000533112,	MYO18A	myosin XVIIIA	17q11.2	399687	0.252452	0.319023	0.516741	-0.999517	0.997512
8029301	6.42858	6.63782	7.24716	6.94522	8029301	chr19	+	44037329	44040290	25	BC043611,ENST00000458714,ENST00000314228,NM_174945	ZNF575	zinc finger protein 575	19q13.31	284346	0.209239	0.81858	0.516639	-0.216932	0.178231
8138862	6.43567	6.651	7.08481	6.95199	8138862	chr7	-	30599604	30604233	23	AK097240,NR_038889	LOC401320	uncharacterized LOC401320	7p15.1	401320	0.215332	0.649138	0.516322	-0.420223	0.384077
8138231	4.61382	4.96978	5.50849	5.1299	8138231	chr7	-	11414262	11676314	29	ENST00000423059,NM_015204	THSD7A	thrombospondin, type I, domain containing 7A	7p21.3	221981	0.355955	0.894666	0.516079	0.0164914	-0.0559454
8115651	4.29834	4.59	4.5728	4.81408	8115651	chr5	-	160720871	160975134	34	BC099705,ENST00000393959,ENST00000353437,ENST00000	GABRB2	gamma-aminobutyric acid (GABA) A receptor, beta 2	5q34	2561	0.291656	0.27446	0.515734	-0.961767	0.971828
8179258	4.56015	4.86869	5.19264	5.07582	8179258	chr6	+	31540514	31542101	18	##################################################	LTA	lymphotoxin alpha (TNF superfamily, member 1)	6p21.3	4049	0.308539	0.63249	0.515668	-0.364482	0.327441
8027312	5.59626	5.54867	5.18661	6.11178	8027312	chr19	+	21688428	21721079	27	AY269786,ENST00000358491,NM_001001415	ZNF429	zinc finger protein 429	19p13.1	353088	-0.0475962	-0.409649	0.515515	-0.818341	0.840389
7922846	8.9532	8.94774	9.65329	9.46869	7922846	chr1	-	184760164	184943682	46	AF288391,ENST00000367511,NM_052966	FAM129A	family with sequence similarity 129, member A	1q25	116496	-0.00546382	0.700089	0.515486	-0.463621	0.428286
8025004	6.46116	6.99248	6.89754	6.97653	8025004	chr19	+	5911386	5915887	28	BC080599,ENST00000394521,ENST00000222125,ENST00000	CAPS	calcyphosine	19p13.3	828	0.531319	0.436376	0.515364	-0.151941	0.190836
7965627	9.63437	9.24737	9.67197	10.1495	7965627	chr12	-	96394608	96429373	45	AB209740,ENST00000228740,ENST00000552789,ENST00000	LTA4H	leukotriene A4 hydrolase	12q22	4048	-0.386999	0.0375957	0.515104	-0.962085	0.950569
8131205	6.14092	6.306	6.35994	6.65588	8131205	chr7	+	3341080	4305234	55	AY310398,ENST00000404826,ENST00000446104,NM_152744	SDK1	sidekick cell adhesion molecule 1	7p22.2	221935	0.165089	0.219024	0.514969	-0.997562	0.999539
8173174	5.46483	5.69887	5.77274	5.97963	8173174	chrX	-	55512962	55515631	29	ENST00000500968,NM_201286	USP51	ubiquitin specific peptidase 51	Xp11.21	158880	0.234036	0.30791	0.514798	-0.999071	0.996592
8075828	6.69262	6.96165	7.42742	7.20739	8075828	chr22	-	37154255	37172169	33	AB209424,BC000566,BT006815,CR456558,ENST0000034063	IFT27	intraflagellar transport 27 homolog (Chlamydomonas)	22q13.1	11020	0.269023	0.734798	0.514764	-0.242899	0.20442
8027692	5.62345	5.94531	6.05514	6.13809	8027692	chr19	+	35417881	35436072	24	AK290435,ENST00000439785,ENST00000303586,ENST00000	ZNF30	zinc finger protein 30	19q13.11	90075	0.32186	0.431687	0.514634	-0.924744	0.909
7976698	8.50088	8.7967	8.97099	9.01542	7976698	chr14	+	100259745	100408397	33	AK299812,BC032541,BC033043,U97018,ENST00000327921,	EML1	echinoderm microtubule associated protein like 1	14q32	2009	0.295828	0.470113	0.51454	-0.801891	0.777682
8136179	4.83121	4.93818	5.07867	5.34564	8136179	chr7	+	129775368	129775543	21	NM_014997	KLHDC10	kelch domain containing 10	7q32.2	23008	0.106971	0.247455	0.514432	-0.991202	0.985205
7957861	3.82586	3.68373	3.84625	4.34006	7957861	chr12	+	101188585	101522408	31	AK293810,AK316105,BC109308,ENST00000392979,ENST000	ANO4	anoctamin 4	12q23.1	121601	-0.142124	0.0203919	0.514203	-0.999648	0.997822
8036936	8.19097	8.29665	8.0732	8.70511	8036936	chr19	-	41190850	41191396	20	AK096566	LOC100130713	uncharacterized LOC100130713	19q13.2	100130713	0.105678	-0.11777	0.514142	-0.842096	0.862729
8172274	5.90954	5.79957	5.93139	6.42358	8172274	chrX	-	46358546	46404876	14	AY971607,ENST00000523374,ENST00000414387,NM_001039	ZNF674	zinc finger protein 674	Xp11.3	641339	-0.109969	0.0218461	0.514033	-0.999931	0.999615
8023926	5.99924	5.70786	6.56134	6.51326	8023926	chr18	-	77915115	78005397	30	BC060797,ENST00000353265,NM_032510	PARD6G	par-6 partitioning defective 6 homolog gamma (C. elegans)	18q23	84552	-0.291377	0.562109	0.514029	-0.634172	0.603159
7965964	7.91363	7.50856	8.39486	8.42749	7965964	chr12	-	105198361	105322433	32	BC036734,BC106871,BC106872,ENST00000258538,AL13682	SLC41A2	solute carrier family 41, member 2	12q23.3	84102	-0.405068	0.481227	0.513858	-0.694982	0.666059
7923596	7.25824	6.783	7.47176	7.77188	7923596	chr1	-	204100190	204121131	33	AK001623,ENST00000367201,ENST00000367202,ENST00000	ETNK2	ethanolamine kinase 2	1q32.1	55224	-0.475242	0.213516	0.513633	-0.86117	0.840435
7953040	7.94443	8.27537	7.97771	8.45793	7953040	chr12	+	2162464	2802108	61	##################################################	CACNA1C	calcium channel, voltage-dependent, L type, alpha 1C subunit	12p13.3	775	0.330938	0.0332743	0.5135	-0.641301	0.671088
7946087	4.31281	4.51495	4.54156	4.82623	7946087	chr11	-	5565791	5566765	25	BC136998,ENST00000322653,NM_001005289	OR52H1	olfactory receptor, family 52, subfamily H, member 1	11p15.4	390067	0.202134	0.228745	0.513414	-0.990724	0.995316
7948249	6.93888	6.96373	7.41034	7.45225	7948249	chr11	-	57252007	57283164	40	AB103033,AF045584,BC001639,ENST00000278426,ENST000	SLC43A1	solute carrier family 43, member 1	11q12.1	8501	0.0248435	0.471457	0.513367	-0.727429	0.699777
8048628	5.99437	6.29168	6.12291	6.50773	8048628	chr2	+	220408385	220415317	26	BC080573,ENST00000344458,ENST00000373883,NM_001005	TMEM198	transmembrane protein 198	2q35	130612	0.297308	0.128533	0.513354	-0.786118	0.809902
8046078	2.9696	3.11137	3.56984	3.48271	8046078	chr2	+	168675182	168727366	24	ENST00000305861,NM_020981	B3GALT1	UDP-Gal:betaGlcNAc beta 1,3-galactosyltransferase, polypeptide 1	2q24.3	8708	0.141774	0.600241	0.513112	-0.528811	0.494898
8138776	8.90747	8.84518	9.00324	9.42022	8138776	chr7	-	27565061	27702602	33	AB050000,ENST00000265395,ENST00000428288,NM_152740	HIBADH	3-hydroxyisobutyrate dehydrogenase	7p15.2	11112	-0.0622942	0.0957696	0.512748	-0.998445	0.995466
8048075	5.39752	5.53969	5.02513	5.91026	8048075	chr2	+	212400378	212400494	15	ENST00000362715	RN5S119	RNA, 5S ribosomal 119	---	---	0.142166	-0.372395	0.512733	-0.674326	0.702948
8068570	6.29356	6.17286	6.3257	6.80627	8068570	chr21	+	39493545	39528614	28	AF321193,AJ001904,AJ306839,BC015981,ENST0000047861	DSCR8	Down syndrome critical region gene 8	21q22.2	84677	-0.120701	0.0321414	0.51271	-0.999804	0.998242
7980680	7.85068	7.64515	8.16961	8.36267	7980680	chr14	-	89622521	90085456	16	U68723,ENST00000345097,ENST00000261302,NM_005197,N	FOXN3	forkhead box N3	14q31.3	1112	-0.205529	0.318924	0.511984	-0.841526	0.819546
8027002	7.36966	8.67984	7.92776	7.88155	8027002	chr19	+	18496968	18499987	24	AF019770,ENST00000252809,NM_004864	GDF15	growth differentiation factor 15	19p13.11	9518	1.31018	0.558107	0.511898	0.70942	-0.681048
8132465	4.97089	5.77364	5.04781	5.48267	8132465	chr7	+	43152198	43602938	37	BC151227,ENST00000395891,ENST00000265522,NM_015052	HECW1	HECT, C2 and WW domain containing E3 ubiquitin protein ligase 1	7p13	23072	0.802744	0.076916	0.511774	0.0993755	-0.0600213
7908525	7.04418	7.37423	7.53223	7.55477	7908525	chr1	+	197871777	197876497	25	BC130608,ENST00000367393,NM_001024594	C1orf53	chromosome 1 open reading frame 53	1q31.3	388722	0.330052	0.488046	0.510589	-0.752553	0.725973
8104492	5.92242	6.12738	6.10561	6.43212	8104492	chr5	+	10441988	10465140	23	BC014607,ENST00000503804,ENST00000274134,ENST00000	ROPN1L	rhophilin associated tail protein 1-like	5p15.2	83853	0.20496	0.183199	0.509706	-0.96293	0.972827
8021946	8.89588	9.00408	9.23719	9.40557	8021946	chr18	-	319343	500723	28	ENST00000400256,NM_130386	COLEC12	collectin sub-family member 12	18pter-p11.3	81035	0.108201	0.341315	0.509687	-0.919915	0.90372
8156134	5.31146	5.59722	4.99932	5.82108	8156134	chr9	+	87283466	87638505	31	AB209118,ENST00000304053,ENST00000277120,ENST00000	NTRK2	neurotrophic tyrosine kinase, receptor, type 2	9q22.1	4915	0.285752	-0.312143	0.50962	-0.545284	0.577947
8045470	3.42847	3.59038	3.85426	3.93803	8045470	chr2	+	137814066	138435287	34	ENST00000272643,ENST00000413152,NM_001080427	THSD7B	thrombospondin, type I, domain containing 7B	2q22.1	80731	0.161907	0.42579	0.509555	-0.824908	0.801953
7955348	4.82547	5.18249	4.98754	5.33448	7955348	chr12	+	50497801	50505096	24	BC032234,L34041,ENST00000301149,ENST00000547190,EN	GPD1	glycerol-3-phosphate dehydrogenase 1 (soluble)	12q12-q13	2819	0.357021	0.16207	0.509007	-0.690602	0.718612
8159876	5.5757	5.92724	5.93299	6.0845	8159876	chr9	-	3218297	3525983	25	ENST00000382004	RFX3	regulatory factor X, 3 (influences HLA class II expression)	9p24.2	5991	0.351536	0.357293	0.508799	-0.983625	0.989972
8034130	8.38089	8.87947	8.72941	8.88962	8034130	chr19	-	11274946	11308197	27	AB284125,ENST00000432929,ENST00000355150,NM_015493	KANK2	KN motif and ankyrin repeat domains 2	19p13.2	25959	0.498582	0.348523	0.508729	-0.358522	0.395091
8175444	6.71147	6.76359	6.69735	7.22007	8175444	chrX	-	137713734	138067246	29	BC012347,ENST00000315930,NM_004114	FGF13	fibroblast growth factor 13	Xq26.3	2258	0.0521123	-0.0141218	0.508596	-0.946002	0.95806
7958677	2.80769	2.94988	3.04623	3.31622	7958677	chr12	+	110940005	110969891	31	AK097665,AK124109,AK301826,AK302512,AY297459,BC047	RAD9B	RAD9 homolog B (S. pombe)	12q24.11	144715	0.142189	0.238533	0.508521	-0.999077	0.996603
8070961	8.51725	8.4562	9.41657	9.0254	8070961	chr21	-	47608360	47648691	32	BC035638,ENST00000356396,ENST00000397728,ENST00000	LSS	lanosterol synthase (2,3-oxidosqualene-lanosterol cyclase)	21q22.3	4047	-0.0610471	0.899319	0.508146	-0.314675	0.276962
8089659	5.13809	5.31403	5.67053	5.64564	8089659	chr3	-	113682984	113775460	28	AK302488,ENST00000295878,ENST00000460813,ENST00000	KIAA1407	KIAA1407	3q13.31	57577	0.175944	0.532435	0.507554	-0.624543	0.593229
7965541	6.61579	6.58905	6.4337	7.12319	7965541	chr12	-	95474817	95611240	26	ENST00000343958,ENST00000451107,ENST00000546711,EN	FGD6	FYVE, RhoGEF and PH domain containing 6	12q22	55785	-0.0267332	-0.182086	0.507399	-0.908984	0.924729
7946275	4.11026	4.20451	4.1353	4.61764	7946275	chr11	-	6737527	6767670	39	NR_003945	GVINP1	GTPase, very large interferon inducible pseudogene 1	11p15.4	387751	0.0942457	0.0250377	0.50738	-0.940543	0.953218
7941639	7.53548	7.62969	7.74678	8.04276	7941639	chr11	+	66276544	66301084	25	AK095638,ENST00000526760,ENST00000318312,ENST00000	BBS1	Bardet-Biedl syndrome 1	11q13	582	0.0942109	0.211305	0.507284	-0.997882	0.994536
8151952	8.16133	8.22978	8.41418	8.6686	8151952	chr8	-	99204387	99306621	33	BC132687,ENST00000341166,NM_024759	NIPAL2	NIPA-like domain containing 2	8q22.2	79815	0.0684541	0.252847	0.507269	-0.976284	0.966977
7903565	8.08887	8.63012	8.8506	8.59521	7903565	chr1	+	109419373	109473043	38	AK295563,AB445462,AY136740,BC027732,CR456786,U5499	GPSM2	G-protein signaling modulator 2	1p13.3	29899	0.541255	0.761735	0.506348	0.422749	-0.458191
8141872	7.37553	7.7853	7.64578	7.88151	8141872	chr7	-	102740223	102789513	21	BC071604,ENST00000414118,ENST00000341533,ENST00000	NAPEPLD	N-acyl phosphatidylethanolamine phospholipase D	7q22.1	222236	0.409766	0.270247	0.505976	-0.665394	0.694341
8122827	4.68407	4.41192	4.94618	5.18997	8122827	chr6	+	151815223	151942328	32	BC060803,ENST00000239374,ENST00000367290,NM_025059	CCDC170	coiled-coil domain containing 170	6q25.1	80129	-0.272146	0.262113	0.505903	-0.866626	0.846256
7979510	7.88613	8.00245	8.1322	8.392	7979510	chr14	-	61176257	61190792	31	ENST00000216513,NM_017420	SIX4	SIX homeobox 4	14q23	51804	0.116324	0.246074	0.505869	-0.992845	0.987358
8162823	4.03109	4.6951	3.89069	4.53691	8162823	chr9	-	101908122	101908248	12	ENST00000517133	RN5S290	RNA, 5S ribosomal 290	---	---	0.664011	-0.140406	0.505816	-0.123104	0.16218
8148973	5.83072	5.87738	6.12687	6.33653	8148973	chr8	-	441646	495331	28	AY194292,ENST00000324079,ENST00000523656,ENST00000	C8orf42	chromosome 8 open reading frame 42	8p23.3	157695	0.0466613	0.296153	0.505814	-0.935846	0.921206
8150881	5.45528	6.09482	5.88873	5.96091	8150881	chr8	-	57073483	57123843	27	U65002,ENST00000316981,ENST00000429357,NM_002655,N	PLAG1	pleiomorphic adenoma gene 1	8q12	5324	0.639542	0.433451	0.505633	0.375305	-0.338426
8090817	3.7078	4.17963	4.12894	4.21316	8090817	chr3	-	133646989	133648656	27	ENST00000408895,NM_025041	C3orf36	chromosome 3 open reading frame 36	3q22.1	80111	0.47183	0.421142	0.505366	-0.656871	0.686121
7964665	4.65953	4.81968	4.80403	5.1648	7964665	chr12	-	63952693	64062357	10	AY358792,ENST00000324472,NM_173812	DPY19L2	dpy-19-like 2 (C. elegans)	12q14.2	283417	0.160145	0.144504	0.505267	-0.968451	0.977533
8072108	5.76199	6.16307	6.09858	6.26695	8072108	chr22	+	26825239	26839610	21	BC036753,ENST00000215906,NM_020437	ASPHD2	aspartate beta-hydroxylase domain containing 2	22q12.1	57168	0.401083	0.336594	0.504961	-0.823729	0.845467
8146579	5.00235	4.46307	5.0898	5.50722	8146579	chr8	+	61591339	61779465	52	ENST00000307121,ENST00000423902,NM_017780	CHD7	chromodomain helicase DNA binding protein 7	8q12.2	55636	-0.539278	0.0874516	0.504874	-0.910905	0.893909
8162940	6.39405	6.06616	6.87815	6.89879	8162940	chr9	-	107543283	107690518	65	AF285167,ENST00000374736,NM_005502	ABCA1	ATP-binding cassette, sub-family A (ABC1), member 1	9q31.1	19	-0.327888	0.4841	0.504744	-0.688076	0.658897
8078784	6.79311	6.98029	7.20419	7.29759	8078784	chr3	+	38388240	38456467	25	BC137076,ENST00000207870,ENST00000424034,ENST00000	XYLB	xylulokinase homolog (H. influenzae)	3p22-p21.3	9942	0.187174	0.411074	0.504474	-0.85604	0.83497
7917468	4.23016	4.07198	3.61506	4.73458	7917468	chr1	-	87918945	87919056	4	ENST00000362448	RN5S52	RNA, 5S ribosomal 52	---	---	-0.158174	-0.615102	0.504427	-0.807188	0.829859
7913814	6.55636	6.71748	6.79568	7.06004	7913814	chr1	-	25548767	25559013	33	BC010862,ENST00000236273,NM_207170,NM_015484	SYF2	SYF2 homolog, RNA splicing factor (S. cerevisiae)	1p36.11	25949	0.161117	0.239324	0.503677	-0.999981	0.998962
8161945	6.0227	6.04553	7.02299	6.52631	8161945	chr9	-	85594500	85678092	26	BC023566,ENST00000376447,NM_152573	RASEF	RAS and EF-hand domain containing	9q21.32	158158	0.0228341	1.00029	0.503613	-0.202694	0.163883
7963698	8.50619	8.78359	8.78142	9.00974	7963698	chr12	-	53909761	54020138	36	BC136302,ENST00000548446,ENST00000456903,ENST00000	ATF7	activating transcription factor 7	12q13	11016	0.277397	0.275225	0.503545	-0.975508	0.983431
7953878	4.83065	4.75769	4.8411	5.33381	7953878	chr12	+	9822206	9852039	35	BC019883,ENST00000325960,ENST00000444971,ENST00000	CLEC2D	C-type lectin domain family 2, member D	12p13	29121	-0.072961	0.0104522	0.50316	-0.99687	0.999214
8146945	6.986	7.32794	7.07673	7.48908	8146945	chr8	+	75262618	75279345	33	AB551557,ENST00000220822,ENST00000434412,ENST00000	GDAP1	ganglioside induced differentiation associated protein 1	8q21.11	54332	0.341939	0.0907302	0.503083	-0.650514	0.679986
7902934	2.9408	3.86152	3.38989	3.4432	7902934	chr1	+	92414928	92479985	31	AF019085,AK302758,AK303008,AK316442,AY338951,ENST0	BRDT	bromodomain, testis-specific	1p22.1	676	0.920724	0.449096	0.502401	0.592148	-0.559879
7904478	5.86309	6.05713	5.87868	6.36541	7904478	chr1	+	142690713	142690940	25	AF172850	LINC00328	long intergenic non-protein coding RNA 328	---	51152	0.194044	0.0155884	0.502318	-0.834095	0.855218
7945110	6.55834	6.5494	6.99473	7.06063	7945110	chr11	+	126225555	126310752	30	BC010645,ENST00000227495,ENST00000531217,ENST00000	ST3GAL4	ST3 beta-galactoside alpha-2,3-sialyltransferase 4	11q24.2	6484	-0.0089368	0.43639	0.502289	-0.755134	0.728669
7973110	2.84246	3.3641	3.40881	3.34431	7973110	chr14	+	21423630	21424595	16	M28129,ENST00000304625,NM_002934	RNASE2	ribonuclease, RNase A family, 2 (liver, eosinophil-derived neurotoxin)	14q24-q31	6036	0.521642	0.566348	0.50185	0.576367	-0.608174
8033064	5.46854	5.73503	5.56176	5.97025	8033064	chr19	-	5865837	5870551	14	U27330,ENST00000252675,NM_002034	FUT5	fucosyltransferase 5 (alpha (1,3) fucosyltransferase)	19p13.3	2527	0.266492	0.0932138	0.501703	-0.796214	0.819475
8173059	3.90819	3.97926	4.33578	4.40988	8173059	chrX	-	54219256	54384438	35	ENST00000375169,NM_001002838	WNK3	WNK lysine deficient protein kinase 3	Xp11.22	65267	0.071063	0.427585	0.501686	-0.782535	0.75735
7959946	7.72716	7.68317	8.39483	8.22861	7959946	chr12	+	132312938	132336316	30	AB021225,BC040507,BC045610,X89576,ENST00000360564,	MMP17	matrix metallopeptidase 17 (membrane-inserted)	12q24.3	4326	-0.0439883	0.667671	0.501454	-0.489889	0.455096
7927179	5.3915	6.07552	5.81564	5.89253	7927179	chr10	+	45406961	45430582	26	BC127790,ENST00000389583,ENST00000544540,NM_001123	TMEM72	transmembrane protein 72	10q11.21	643236	0.684019	0.424133	0.501027	0.430435	-0.394471
8025621	6.91844	6.99901	7.25405	7.41808	8025621	chr19	+	10400655	10407454	34	U72671,ENST00000221980,NM_003259	ICAM5	intercellular adhesion molecule 5, telencephalin	19p13.2	7087	0.0805715	0.33561	0.499638	-0.906939	0.889604
7993165	5.76576	6.36301	6.19713	6.26484	7993165	chr16	+	9693946	9694041	21	ENST00000517118	RN5S404	RNA, 5S ribosomal 404	---	---	0.597248	0.431364	0.499072	0.313755	-0.276032
8129953	8.54515	8.50377	8.59275	9.04422	8129953	chr6	-	143072604	143266338	30	DQ231041,ENST00000367604,ENST00000012134,ENST00000	HIVEP2	human immunodeficiency virus type I enhancer binding protein 2	6q23-q24	3097	-0.0413791	0.0475965	0.499072	-0.998238	0.999802
8119223	4.28236	4.39103	4.70705	4.78134	8119223	chr6	+	37502052	37503659	7	AK127725	FLJ45825	uncharacterized LOC100505530	---	100505530	0.108678	0.424693	0.498979	-0.793956	0.769339
8111203	5.2854	5.57505	5.42612	5.78415	8111203	chr5	-	17169365	17217508	20	AK125192,NR_027253	LOC285696	uncharacterized LOC285696	5p15.1	285696	0.289644	0.140714	0.498749	-0.801879	0.824838
8116658	5.72917	6.13768	6.10401	6.2279	8116658	chr6	+	3849615	3851551	28	BC001261,ENST00000380274,ENST00000380272,NM_012135	FAM50B	family with sequence similarity 50, member B	6p25.2	26240	0.408511	0.374843	0.498737	-0.887273	0.904788
8162929	2.68364	2.93035	2.94157	3.18209	8162929	chr9	-	107288534	107289579	15	ENST00000277216,ENST00000545903,NM_001001919	OR13C4	olfactory receptor, family 13, subfamily C, member 4	9q31.1	138804	0.246718	0.257935	0.498451	-0.984892	0.990959
7963721	8.73595	8.73933	8.74148	9.23424	7963721	chr12	-	54104902	54121219	37	AB040969,AK294424,AY358397,AY563137,BC003177,CR533	CALCOCO1	calcium binding and coiled-coil domain 1	12q13.13	57658	0.0033776	0.00552601	0.498288	-0.978087	0.985543
7937039	9.86471	10.2962	10.0721	10.3626	7937039	chr10	-	131633547	131762105	40	BC126130,ENST00000355311,ENST00000368648,NM_001005	EBF3	early B-cell factor 3	10q26.3	253738	0.431503	0.207417	0.497912	-0.505547	0.53921
8010897	6.93091	7.17099	7.18011	7.42813	8010897	chr17	+	81037567	81052592	9	BC082252,ENST00000320095,NM_001004431	METRNL	meteorin, glial cell differentiation regulator-like	17q25.3	284207	0.240076	0.249196	0.497215	-0.98344	0.989827
7922550	5.53294	5.43622	6.16209	6.02999	7922550	chr1	-	177897923	178007142	48	AB063357,ENST00000308284,ENST00000239472,ENST00000	SEC16B	SEC16 homolog B (S. cerevisiae)	1q25.2,---	89866,---	-0.0967216	0.629147	0.497042	-0.535763	0.502017
7960654	7.13254	7.06489	7.33134	7.62952	7960654	chr12	-	6759446	6772304	28	AF110645,ENST00000341550,ENST00000396807,ENST00000	ING4	inhibitor of growth family, member 4	12p13.31	51147	-0.0676492	0.198805	0.496981	-0.961695	0.950125
8008700	5.33604	5.63028	5.28825	5.8327	8008700	chr17	+	55355281	55357378	24	AK021772	FLJ11710	uncharacterized protein FLJ11710	17q23.2	79904	0.294237	-0.0477924	0.496657	-0.634005	0.664036
8060675	8.11479	8.7433	8.38632	8.61121	8060675	chr20	+	3776386	3786762	26	AK295573,AK299192,BC006395,BC009953,BC051711,M8193	CDC25B	cell division cycle 25 homolog B (S. pombe)	20p13	994	0.628514	0.271537	0.49642	0.0644925	-0.0250523
8083223	8.22973	8.57112	8.62201	8.72564	8083223	chr3	+	143690913	143711203	26	BC037293,ENST00000315691,NM_173552,NM_001134470	C3orf58	chromosome 3 open reading frame 58	3q24	205428	0.341392	0.39228	0.49591	-0.993334	0.98801
7996883	6.23694	6.29	6.19202	6.73257	7996883	chr16	+	69140160	69152622	24	BC021853,ENST00000219322,ENST00000306560,NM_005329	HAS3	hyaluronan synthase 3	16q22.1	3038	0.0530639	-0.0449141	0.495636	-0.927013	0.941093
8049959	5.67968	6.00428	5.94043	6.17467	8049959	chr2	+	242968807	242971316	18	AK123321	FLJ41327	FLJ41327 protein	2q37.3	401045	0.324607	0.260753	0.494991	-0.886848	0.904395
7902977	4.63635	4.60128	5.12646	5.13124	7902977	chr1	+	92634481	92650282	36	AK302496,ENST00000370378,ENST00000409154,NM_015237	KIAA1107	KIAA1107	1p22.1	23285	-0.0350677	0.490111	0.494897	-0.677937	0.648392
7902965	4.65141	4.8458	4.58849	5.14609	7902965	chr1	+	92545862	92613395	26	BC013922,ENST00000370382,ENST00000342818,ENST00000	BTBD8	BTB (POZ) domain containing 8	1p22.1	284697	0.194383	-0.0629199	0.49468	-0.769583	0.794188
8063478	8.51424	8.63301	8.6678	9.00889	8063478	chr20	+	54933983	54943719	29	BC017725,ENST00000371384,NM_080821	FAM210B	family with sequence similarity 210, member B	20q13.2	116151	0.118766	0.153561	0.494647	-0.991609	0.995939
7980828	4.95074	3.7884	5.03492	5.44478	7980828	chr14	-	91844985	91883690	4	AF070587,AK302839,BC032316,ENST00000541408,ENST000	CCDC88C	coiled-coil domain containing 88C	14q32.11	440193	-1.16234	0.0841843	0.494042	-0.828787	0.806053
7922707	7.07929	6.98095	7.2177	7.57331	7922707	chr1	-	182542769	182558391	30	BC090934,ENST00000367559,ENST00000444138,ENST00000	RNASEL	ribonuclease L (2',5'-oligoisoadenylate synthetase-dependent)	1q25	6041	-0.0983383	0.138407	0.494025	-0.981095	0.972691
8117685	5.66368	5.83789	5.67164	6.1577	8117685	chr6	+	28317759	28336548	23	BC006118,ENST00000341464,ENST00000377255,ENST00000	ZKSCAN3	zinc finger with KRAB and SCAN domains 3	6p22.1	80317	0.174207	0.00795641	0.494022	-0.849017	0.869211
8111739	3.08555	2.88301	3.11694	3.57942	8111739	chr5	-	39105357	39219675	35	AF001862,AF198052,AK290403,AK297077,BC117449,BC143	FYB	FYN binding protein	5p13.1	2533	-0.202541	0.0313864	0.493867	-0.992464	0.986854
8005289	5.63932	5.59515	6.2999	6.13314	8005289	chr17	+	17876199	17920499	21	AK093317,ENST00000399187,ENST00000490517,ENST00000	LRRC48	leucine rich repeat containing 48	17p11.2	83450	-0.0441695	0.660578	0.493817	-0.487067	0.452214
8021603	3.33479	3.86799	3.46984	3.8285	8021603	chr18	+	61254600	61266433	30	AK290323,ENST00000344731,ENST00000438844,ENST00000	SERPINB13	serpin peptidase inhibitor, clade B (ovalbumin), member 13	18q21.3-q22	5275	0.533203	0.135047	0.493709	-0.218189	0.256541
8069612	2.67416	3.19403	3.30617	3.16781	8069612	chr21	-	26758139	26804013	25	AY035383,NR_024027	LINC00158	long intergenic non-protein coding RNA 158	21q21.3	54072	0.519864	0.632006	0.493643	0.470138	-0.504609
7940654	4.84655	5.32227	4.99682	5.33997	7940654	chr11	+	62186523	62190667	26	BC004481,ENST00000278282,NM_003357	SCGB1A1	secretoglobin, family 1A, member 1 (uteroglobin)	11q12.3	7356	0.475719	0.150267	0.493416	-0.34845	0.385177
8074869	3.98508	4.56416	4.44141	4.4784	8074869	chr22	-	23401593	23484241	28	AF133587,ENST00000216036,NM_014433	RTDR1	rhabdoid tumor deletion region gene 1	22q11.2	27156	0.579071	0.456322	0.493316	0.424989	-0.388928
8040458	5.4534	5.36616	6.23153	5.94601	8040458	chr2	+	18059945	18114228	32	AF043472,AK225833,BC004148,BC004987,BC015947,ENST0	KCNS3	potassium voltage-gated channel, delayed-rectifier, subfamily S, member 3	2p24	3790	-0.0872437	0.778127	0.492609	-0.396225	0.359675
8080964	10.5339	9.98654	10.682	11.0263	8080964	chr3	+	72937385	73024304	24	BC127733,ENST00000389617,NM_001080393	GXYLT2	glucoside xylosyltransferase 2	3p13	727936	-0.547351	0.148107	0.492379	-0.876288	0.856588
8038117	7.34453	7.31448	7.73281	7.83691	8038117	chr19	-	49133820	49140623	26	BC011965,ENST00000222122,NM_001352	DBP	D site of albumin promoter (albumin D-box) binding protein	19q13.3	1628	-0.0300557	0.388274	0.492374	-0.799498	0.775165
7981970	3.46027	3.39822	3.53433	3.95254	7981970	chr15	+	25321076	25321167	25	NR_003326	SNORD116-11	small nucleolar RNA, C/D box 116-11	15q11.2	100033423	-0.0620485	0.0740566	0.492272	-0.999704	0.997966
8030972	4.52324	4.69265	4.57013	5.01537	8030972	chr19	+	53761629	53762816	24	BC130356,ENST00000341702,NM_173856	VN1R2	vomeronasal 1 receptor 2	19q13.42	317701	0.169415	0.0468919	0.492139	-0.885558	0.903204
8150918	3.59981	4.20804	4.14283	4.09184	8150918	chr8	-	58039232	58039318	25	ENST00000410273	RN5S266	RNA, 5S ribosomal 266	---	---	0.608233	0.543023	0.492029	0.928436	-0.913049
8168984	5.85192	6.02275	6.02275	6.34386	8168984	chrX	+	101975654	102008468	21	BC041409,ENST00000361229,ENST00000372735,ENST00000	BHLHB9	basic helix-loop-helix domain containing, class B, 9	Xq23	80823	0.17083	0.17083	0.491936	-0.977296	0.984898
8108127	7.59697	7.43912	7.95013	8.0887	8108127	chr5	+	134074206	134087847	25	BC130325,ENST00000297156,NM_001745	CAMLG	calcium modulating ligand	5q23	819	-0.157845	0.353157	0.491727	-0.808162	0.784285
8085972	2.84928	3.28067	2.93009	3.34031	8085972	chr3	-	30767692	30892337	32	BC093701,ENST00000282538,NM_207359	GADL1	glutamate decarboxylase-like 1	3p24.1-p23	339896	0.43139	0.0808158	0.491029	-0.430506	0.465798
7917182	2.31451	2.58758	3.0224	2.80539	7917182	chr1	-	79355449	79472418	40	BC025721,ENST00000370742,NM_022159	ELTD1	EGF, latrophilin and seven transmembrane domain containing 1	1p33-p32	64123	0.273071	0.707888	0.49088	-0.212919	0.174186
8155503	5.6222	5.78119	5.90206	6.11293	8155503	chr9	+	45441937	45563567	42	BC006438	LOC100132167	uncharacterized LOC100132167	9p12	100132167	0.158986	0.279858	0.490732	-0.988053	0.9812
7961182	1.86473	2.33429	2.94053	2.35542	7961182	chr12	-	10583198	10588616	12	ENST00000381902,NM_002260	KLRC2	killer cell lectin-like receptor subfamily C, member 2	12p13	3822	0.469554	1.07579	0.490686	0.275768	-0.313494
8071530	5.19321	5.62788	5.34075	5.68387	8071530	chr22	+	21648620	21648928	11	AK292222,BX648116,NR_024583,NR_024591,NR_024593	POM121L8P,POM121L10P,POM121L1P	POM121 transmembrane nucleoporin-like 8 pseudogene,POM121 transmembrane nucleoporin-like 10, pseudogene,POM121 transmembrane nucleoporin-like 1, pseudogene	22q11.2,22q11.23,22q11.22	29797,646074,25812	0.434665	0.147538	0.490658	-0.446442	0.481414
8074712	5.19321	5.62788	5.34075	5.68387	8074712	chr22	-	21470165	21470473	11	AK292222,BX648116,NR_024583,NR_024591,NR_024593	POM121L8P,POM121L10P,POM121L1P	POM121 transmembrane nucleoporin-like 8 pseudogene,POM121 transmembrane nucleoporin-like 10, pseudogene,POM121 transmembrane nucleoporin-like 1, pseudogene	22q11.2,22q11.23,22q11.22	29797,646074,25812	0.434665	0.147538	0.490658	-0.446442	0.481414
7911271	4.3395	4.60203	4.7246	4.83001	7911271	chr1	+	248512073	248513015	13	ENST00000317861,NM_001001918	OR14C36	olfactory receptor, family 14, subfamily C, member 36	1q44	127066	0.262524	0.385099	0.490512	-0.938155	0.923758
8152976	3.7129	3.27409	3.6869	4.20275	8152976	chr8	-	133722191	133772828	32	BC022053,BC062592,BC105783,ENST00000523829,ENST000	TMEM71	transmembrane protein 71	8q24.22	137835	-0.438814	-0.0259989	0.489852	-0.969862	0.959489
8088844	3.24027	3.61802	3.91265	3.72995	8088844	chr3	-	73231654	73232121	8	ENST00000469247	CCDC75P1	coiled-coil domain containing 75 pseudogene 1	---	---	0.377754	0.672378	0.489681	-0.0756243	0.0362063
8113358	6.11008	5.62133	6.70214	6.59971	8113358	chr5	-	100142904	100238987	35	BC053657,ENST00000231461,NM_005668	ST8SIA4	ST8 alpha-N-acetyl-neuraminide alpha-2,8-sialyltransferase 4	5q21	7903	-0.488753	0.592057	0.489628	-0.606103	0.574235
8173503	6.60268	6.98339	7.16434	7.09231	8173503	chrX	-	71346960	71351751	33	BC151224,ENST00000479991,ENST00000545866,NM_001024	RGAG4	retrotransposon gag domain containing 4	Xq13.1	340526	0.380708	0.561658	0.489622	-0.324631	0.287044
7925939	2.90344	2.98883	3.32844	3.3928	7925939	chr10	+	5237426	5260912	22	M33375,ENST00000380448,ENST00000263126,NM_001818	AKR1C4	aldo-keto reductase family 1, member C4 (chlordecone reductase; 3-alpha hydroxysteroid dehydrogenase, type I; dihydrodiol dehydrogenase 4)	10p15.1	1109	0.0853944	0.425006	0.489365	-0.774485	0.748912
8021376	8.98316	9.05985	9.20645	9.47242	8021376	chr18	+	55711619	56065389	43	##################################################	NEDD4L	neural precursor cell expressed, developmentally down-regulated 4-like, E3 ubiquitin protein ligase	18q21	23327	0.0766934	0.223289	0.489265	-0.989568	0.98311
8026954	8.25638	8.4783	8.56701	8.74527	8026954	chr19	+	18264016	18281343	25	BC032647,BC070082,BC090249,ENST00000222254,ENST000	PIK3R2	phosphoinositide-3-kinase, regulatory subunit 2 (beta)	19q13.2-q13.4	5296	0.22192	0.310626	0.488883	-0.992951	0.987499
8008802	4.00144	4.25975	3.94374	4.49006	8008802	chr17	+	57297834	57352866	36	BC034432,ENST00000284116,NM_182569,NM_001165993,NM	GDPD1	glycerophosphodiester phosphodiesterase domain containing 1	17q22	284161	0.258304	-0.0577015	0.488613	-0.676782	0.705313
7918365	6.57368	6.60498	6.66094	7.06216	7918365	chr1	-	110134156	110134262	22	ENST00000384105	RNU6V	RNA, U6 small nuclear variant sequence with SNRPE pseudogene sequence	---	---	0.0312999	0.0872585	0.488482	-0.994898	0.998105
8071801	3.69225	3.55584	3.73137	4.18056	8071801	chr22	+	24283313	24284985	12	NR_003081,NR_003082	GSTTP1,GSTTP2	glutathione S-transferase theta pseudogene 1,glutathione S-transferase theta pseudogene 2	22q12,22q11.23	25774.7	-0.136419	0.03912	0.48831	-0.998054	0.994815
8083166	5.4304	5.97391	5.76633	5.91856	8083166	chr3	+	142442913	142526730	39	BC112338,ENST00000476941,ENST00000273482,ENST00000	TRPC1	transient receptor potential cation channel, subfamily C, member 1	3q23	7220	0.543509	0.335928	0.488154	-0.0496618	0.0890466
8132305	5.64935	6.04225	6.00056	6.13745	8132305	chr7	+	36192836	36341152	35	BC065518,ENST00000242108,ENST00000534978,NM_030636	EEPD1	endonuclease/exonuclease/phosphatase family domain containing 1	7p14.2	80820	0.392902	0.351211	0.488108	-0.870235	0.889002
7954090	10.1106	10.5033	10.7143	10.5983	7954090	chr12	+	13349633	13369736	27	AK299388,BC047300,U77085,ENST00000256951,ENST00000	EMP1	epithelial membrane protein 1	12p12.3	2012	0.392665	0.603711	0.487701	-0.155551	0.116438
8167866	3.21064	3.34315	2.66677	3.69818	8167866	chrX	+	55115441	55119275	14	BC054022,ENST00000374968,NM_207339	PAGE2	P antigen family, member 2 (prostate associated)	Xp11.21	203569	0.132502	-0.543877	0.487536	-0.609735	0.640545
8091972	7.4797	6.86433	7.49289	7.96684	8091972	chr3	-	168801305	168865522	44	BC130520,ENST00000464456,ENST00000494292,ENST00000	MECOM	MDS1 and EVI1 complex locus	3q26	2122	-0.615367	0.0131931	0.487142	-0.92457	0.90881
8142104	6.15147	6.54322	6.06541	6.63721	8142104	chr7	-	105400819	105517031	27	BC030616,ENST00000419735,ENST00000318724,ENST00000	ATXN7L1	ataxin 7-like 1	7q22.3	222255	0.391747	-0.0860603	0.485741	-0.447514	0.482464
8075673	9.7653	10.0155	10.0334	10.2508	8075673	chr22	-	36139647	36424549	36	AY072786,ENST00000405409,ENST00000414461,ENST00000	RBFOX2	RNA binding protein, fox-1 homolog (C. elegans) 2	22q13.1	23543	0.250224	0.268101	0.485472	-0.989478	0.994418
7920422	10.1159	10.2796	10.5519	10.6014	7920422	chr1	-	153954127	153958828	9	AK128675,AK291580,BC000799,BC073168,X75593,ENST000	RAB13	RAB13, member RAS oncogene family	1q21.2	5872	0.16364	0.436	0.485467	-0.770933	0.745192
7942964	7.80019	7.60289	8.19394	8.28564	7942964	chr11	+	86748900	87034572	47	BC051462,ENST00000340353,ENST00000305494,ENST00000	TMEM135	transmembrane protein 135	11q14.2	65084	-0.197298	0.393746	0.485452	-0.758595	0.732285
7910680	8.41385	8.15714	8.77872	8.8992	7910680	chr1	+	236305827	236372206	30	AF027826,ENST00000366592,ENST00000454895,ENST00000	GPR137B	G protein-coupled receptor 137B	1q42-q43	7107	-0.256703	0.36487	0.485354	-0.776413	0.750931
7939173	5.81487	5.61622	5.98797	6.29986	7939173	chr11	+	33037410	33055128	26	BC030970,ENST00000241051,ENST00000311388,NM_001077	DEPDC7	DEP domain containing 7	11p13	91614	-0.19865	0.173095	0.484986	-0.935683	0.921026
8072382	7.33898	7.80941	8.02117	7.82297	8072382	chr22	+	31090793	31303811	46	AF288741,ENST00000332585,ENST00000403222,ENST00000	OSBP2	oxysterol binding protein 2	22q12.2	23762	0.470424	0.682189	0.483987	0.250178	-0.2882
8163257	9.90731	10.1563	10.2042	10.391	8163257	chr9	-	113635543	113800365	26	BC036034,ENST00000374431,ENST00000374430,ENST00000	LPAR1	lysophosphatidic acid receptor 1	9q31.3	1902	0.248978	0.296916	0.483654	-0.99982	0.999789
7985130	3.85413	4.42068	4.17364	4.33744	7985130	chr15	+	78390819	78395857	22	ENST00000328828,NM_001101404	SH2D7	SH2 domain containing 7	15q25.1	646892	0.566555	0.319513	0.483314	0.0273979	0.0120808
8129573	8.19836	8.37948	8.52139	8.68137	8129573	chr6	-	132617194	132722684	25	AY007239,ENST00000367963,NM_015529	MOXD1	monooxygenase, DBH-like 1	6q23.2	26002	0.181127	0.323037	0.483013	-0.962271	0.950781
8175261	6.68936	6.99984	6.90821	7.17224	8175261	chrX	-	133680358	133680428	25	NR_030228	MIR503	microRNA 503	Xq26.3	574506	0.310483	0.218851	0.482885	-0.846041	0.866425
8013602	4.11275	4.56434	4.41121	4.59563	8013602	chr17	-	26691290	26692265	25	ENST00000431468,ENST00000536498,ENST00000438614,EN	SEBOX	SEBOX homeobox	17q11.2	645832	0.451597	0.298463	0.482885	-0.452251	0.487104
8075585	8.93516	9.26343	9.53284	9.41778	8075585	chr22	-	32783563	32808233	29	AF155658,AK297826,AK301945,BC000151,BC002970,BC010	C22orf28	chromosome 22 open reading frame 28	22q12	51493	0.328263	0.597678	0.482621	-0.29315	0.255183
8154285	3.49747	4.07634	3.81286	3.97997	8154285	chr9	+	5890802	5910606	29	U06654,ENST00000381476,ENST00000381471,ENST0000038	MLANA	melan-A	9p24.1	2315	0.578863	0.315382	0.4825	0.059646	-0.0201976
8039236	4.1549	4.33444	4.11527	4.63735	8039236	chr19	-	54818353	54824409	27	##################################################	LILRA5	leukocyte immunoglobulin-like receptor, subfamily A (with TM domain), member 5	19q13.4	353514	0.179534	-0.0396296	0.482451	-0.799257	0.822356
8040419	5.54042	5.60701	5.58315	6.0228	8040419	chr2	+	16080683	16087129	25	BC002712,ENST00000281043,ENST00000426211,NM_005378	MYCN	v-myc myelocytomatosis viral related oncogene, neuroblastoma derived (avian)	2p24.3	4613	0.0665888	0.0427311	0.482383	-0.965935	0.975397
7931914	4.37641	4.85541	4.5159	4.85863	7931914	chr10	-	6052652	6104294	30	K03122,ENST00000379959,ENST00000379954,ENST0000025	IL2RA	interleukin 2 receptor, alpha	10p15-p14	3559	0.478998	0.139497	0.482223	-0.312943	0.350188
7963061	5.82188	6.15383	6.00025	6.30408	7963061	chr12	-	49726194	49730971	25	BC110812,ENST00000334221,NM_001008223	C1QL4	complement component 1, q subcomponent-like 4	12q13.12	338761	0.331955	0.178372	0.482209	-0.736156	0.762297
8017019	7.89854	8.41496	8.83106	8.37972	8017019	chr17	-	56566898	56595212	26	BC035609,ENST00000323456,NM_004687	MTMR4	myotubularin related protein 4	17q22-q23	9110	0.516422	0.932524	0.481188	0.371235	-0.407597
8083978	7.33105	7.93256	7.61415	7.81221	8083978	chr3	+	174577111	175523428	24	AL832144,ENST00000454872,NM_207015	NAALADL2	N-acetylated alpha-linked acidic dipeptidase-like 2	3q26.31	254827	0.60151	0.283106	0.481165	0.0734381	-0.0340153
7938010	3.22297	3.69255	3.75355	3.70393	7938010	chr11	+	5602107	5603114	25	ENST00000345043,NM_001005162	OR52B6	olfactory receptor, family 52, subfamily B, member 6	11p15.4	340980	0.469572	0.530575	0.480955	0.133343	-0.172359
7948511	6.08393	6.31491	6.10595	6.56482	7948511	chr11	-	61025758	61062788	31	BC142624,ENST00000301770,ENST00000335613,NM_152718	VWCE	von Willebrand factor C and EGF domains	11q12.2	220001	0.230983	0.0220189	0.480891	-0.774023	0.798412
7935780	6.35618	6.27424	6.5909	6.83682	7935780	chr10	-	102246399	102279616	36	ENST00000370345,ENST00000479697,NM_015490	SEC31B	SEC31 homolog B (S. cerevisiae)	10q24.31	25956	-0.0819439	0.234723	0.480639	-0.927704	0.912245
7991516	5.01497	5.28499	5.30907	5.49537	7991516	chr15	-	100511643	100882183	30	ENST00000268070,NM_139057	ADAMTS17	ADAM metallopeptidase with thrombospondin type 1 motif, 17	15q24	170691	0.270012	0.294096	0.480391	-0.994096	0.997604
7918379	7.22845	7.12322	7.31922	7.70871	7918379	chr1	-	110276554	110283660	33	BC000088,ENST00000361066,ENST00000540225,ENST00000	GSTM3	glutathione S-transferase mu 3 (brain)	1p13.3	2947	-0.105237	0.0907627	0.480253	-0.99262	0.987059
7902425	5.03231	5.08136	5.23852	5.51237	7902425	chr1	+	76540404	77100286	33	BC059363,ENST00000328299,NM_152996	ST6GALNAC3	ST6 (alpha-N-acetyl-neuraminyl-2,3-beta-galactosyl-1,3)-N-acetylgalactosaminide alpha-2,6-sialyltransferase 3	1p31.1	256435	0.0490571	0.206209	0.480068	-0.988008	0.981143
8076331	8.21595	8.63791	8.21775	8.69598	8076331	chr22	-	41829492	41843027	22	BC038957,ENST00000327492,NM_016272	TOB2	transducer of ERBB2, 2	22q13.2	10766	0.421961	0.00179342	0.48003	-0.409211	0.444908
7943162	7.72317	7.87528	8.04034	8.20285	7943162	chr11	+	93474793	93496247	25	AK291833,AK292215,AL136605,BC012298,CR533538,ENST0	C11orf54	chromosome 11 open reading frame 54	11q21	28970	0.152107	0.317166	0.479682	-0.950925	0.937971
8097657	8.43025	8.1856	8.78729	8.90993	8097657	chr4	+	146402944	146480328	22	AK293055,BC001878,BT007386,U54826,U57456,U59423,U5	SMAD1	SMAD family member 1	4q31	4086	-0.244654	0.357041	0.479682	-0.780796	0.755526
7994152	3.68	4.35566	3.92755	4.15953	7994152	chr16	+	24266760	24374122	27	BC037899,ENST00000005284,NM_006539	CACNG3	calcium channel, voltage-dependent, gamma subunit 3	16p12.1	10368	0.675657	0.247547	0.479533	0.16442	-0.125356
8143387	8.53263	8.5905	8.82622	9.01173	8143387	chr7	-	140152845	140179302	22	AF192784,AK127030,AB209298,BC025955,BC037400,BC064	MKRN1	makorin ring finger protein 1	7q34	23608	0.0578735	0.29359	0.479094	-0.929102	0.91378
8107859	5.09837	5.37803	5.45688	5.57733	8107859	chr5	+	130506636	130541120	42	ENST00000379380,NM_181705	LYRM7	Lyrm7 homolog (mouse)	5q23.3	90624	0.279664	0.35851	0.478956	-0.981974	0.973747
8088848	8.70887	9.11661	8.62252	9.18767	8088848	chr3	-	73431652	73674072	34	BC152417,ENST00000263666,NM_015009	PDZRN3	PDZ domain containing ring finger 3	3p13	23024	0.407739	-0.0863581	0.478797	-0.413027	0.448653
8100868	1.95217	1.86212	2.30439	2.43084	8100868	chr4	-	72625239	72625333	25	ENST00000410304	RN5S163	RNA, 5S ribosomal 163	---	---	-0.0900563	0.352222	0.478667	-0.813663	0.790083
8031843	5.7333	5.89858	5.85308	6.21183	8031843	chr19	+	58513429	58518570	26	AK094748,NR_036508	LOC100128398	uncharacterized LOC100128398	19q13.43	100128398	0.165278	0.119775	0.47853	-0.945962	0.958025
8093104	5.36498	5.66032	6.70644	5.84302	8093104	chr3	-	196050419	196065258	14	AF192910,ENST00000442633,ENST00000446879,ENST00000	TM4SF19,TM4SF19-TCTEX1D2	transmembrane 4 L six family member 19,TM4SF19-TCTEX1D2 readthrough	3q29,3q	116211	0.295334	1.34146	0.478034	0.14536	-0.1843
8146934	3.95695	3.36139	4.31422	4.4349	8146934	chr8	+	74903587	74941314	25	AB018549,ENST00000284818,NM_001195797,NM_015364	LY96	lymphocyte antigen 96	8q21.11	23643	-0.595564	0.357274	0.477947	-0.744562	0.717632
7984014	4.22287	4.90629	4.87277	4.70078	7984014	chr15	+	61028969	61029057	25	ENST00000391323	RN5S397	RNA, 5S ribosomal 397	---	---	0.683419	0.649896	0.477909	0.998147	-0.999771
7933084	9.69985	9.78221	9.77888	10.1772	7933084	chr10	-	36811744	36813162	38	AK292851,BC072439,BC106046,U02020,ENST00000222553,	NAMPT,NAMPTL	nicotinamide phosphoribosyltransferase,nicotinamide phosphoribosyltransferase-like	7q22.3,---	10135,---	0.0823612	0.0790342	0.477388	-0.975731	0.983614
8078319	3.9152	4.15434	4.66728	4.39252	8078319	chr3	+	28390657	28566633	32	BC094696,ENST00000383768,ENST00000421010,NM_001040	ZCWPW2	zinc finger, CW type with PWWP domain 2	3p24.1	152098	0.239139	0.752079	0.477317	-0.17149	0.132469
8073546	6.04309	6.25134	6.34503	6.52037	8073546	chr22	+	42348191	42354934	12	BC068568,ENST00000381348,NR_024355	BK250D10.8	uncharacterized LOC339674	22q13.2	339674	0.208251	0.301943	0.477285	-0.990679	0.98453
7961245	2.82149	2.9632	3.08015	3.29875	7961245	chr12	-	10961693	10962767	26	BC095519,ENST00000573524,ENST00000576440,ENST00000	TAS2R9	taste receptor, type 2, member 9	12p13	50835	0.141711	0.258657	0.477253	-0.990637	0.984476
7945972	4.26095	4.68256	4.28017	4.73815	7945972	chr11	-	4452560	4453459	25	ENST00000527287,ENST00000307648	OR52P2P	olfactory receptor, family 52, subfamily P, member 2 pseudogene	---	---	0.421611	0.0192162	0.477195	-0.409162	0.44486
8176669	4.58826	5.03564	4.65591	5.06533	8176669	chrY	+	19671654	19671769	24	ENST00000516203,ENST00000516144	RN5S521,RN5S522	RNA, 5S ribosomal 521,RNA, 5S ribosomal 522	---	---	0.44738	0.0676517	0.477068	-0.366432	0.402874
8177189	4.58826	5.03564	4.65591	5.06533	8177189	chrY	-	20508009	20508124	24	ENST00000516203,ENST00000516144	RN5S521,RN5S522	RNA, 5S ribosomal 521,RNA, 5S ribosomal 522	---	---	0.44738	0.0676517	0.477068	-0.366432	0.402874
7981978	10.319	10.1409	10.4617	10.7959	7981978	chr15	+	25326434	25326525	10	NR_003330	SNORD116-15	small nucleolar RNA, C/D box 116-15	15q11.2	100033427	-0.178179	0.142692	0.476881	-0.955819	0.943471
8091402	6.39229	5.86871	6.38888	6.86917	8091402	chr3	-	149036762	149051480	25	BC014339,ENST00000296059,NM_138786,NM_001184723	TM4SF18	transmembrane 4 L six family member 18	3q25.1	116441	-0.523584	-0.00341285	0.476872	-0.945028	0.931385
8054166	3.18183	3.13806	3.19708	3.65848	8054166	chr2	-	99613734	99771380	29	AF254756,AY014284,BC028366,BX647157,ENST0000039348	TSGA10	testis specific, 10	2q11.2	80705	-0.0437749	0.0152491	0.476642	-0.993984	0.997533
8168517	5.18277	5.55138	5.76165	5.6591	8168517	chrX	+	78010198	78012591	26	BC095538,ENST00000373301,ENST00000435339,NM_005296	LPAR4	lysophosphatidic acid receptor 4	Xq21.1	2846	0.368618	0.578879	0.476335	-0.225738	0.187109
8134098	8.97709	9.06348	8.99482	9.45315	8134098	chr7	+	90225811	90839904	42	AF119833,ENST00000380050,ENST00000265741,ENST00000	CDK14	cyclin-dependent kinase 14	7q21-q22	5218	0.0863833	0.0177288	0.476055	-0.938403	0.951311
8078272	8.30736	8.41741	8.38836	8.78317	8078272	chr3	+	23986765	24021237	30	BC070035,ENST00000312521,ENST00000383773,ENST00000	NR1D2	nuclear receptor subfamily 1, group D, member 2	3p24.2	9975	0.110049	0.0809939	0.475802	-0.961174	0.971317
8042326	6.41951	6.41207	6.43368	6.89525	8042326	chr2	+	65283495	65314114	28	AK093846,AK299373,AK301173,AK304110,BC002982,BC004	CEP68	centrosomal protein 68kDa	2p14	23177	-0.00743694	0.0141717	0.475739	-0.984917	0.990979
8029385	6.29284	6.51249	6.56292	6.76842	8029385	chr19	+	44612882	44779868	24	AF187991,ENST00000262894,ENST00000544184,NM_013362	ZNF225	zinc finger protein 225	19q13.2	7768	0.219646	0.27008	0.475578	-0.999652	0.999914
7997332	4.05627	4.55587	4.38652	4.53133	7997332	chr16	+	77756480	77775847	25	ENST00000564085,ENST00000268533,NM_001105663,NM_00	NUDT7	nudix (nucleoside diphosphate linked moiety X)-type motif 7	16q23.1	283927	0.499593	0.330243	0.475055	-0.174733	0.213462
7969531	2.48018	2.93912	2.63231	2.95506	7969531	chr13	+	78197507	78197605	25	ENST00000384073	RNY3P7	RNA, Ro-associated Y3 pseudogene 7	---	---	0.458944	0.152136	0.474884	-0.346585	0.383341
7943442	8.23686	8.29228	8.58258	8.71144	7943442	chr11	+	102980251	103350311	71	AB290167,ENST00000375735,ENST00000398093,NM_001080	DYNC2H1	dynein, cytoplasmic 2, heavy chain 1	11q21-q22.1	79659	0.0554215	0.345722	0.474581	-0.863357	0.842767
8126760	9.06261	9.1929	8.5727	9.53715	8126760	chr6	-	46188469	46459711	23	AY034085,ENST00000330430,ENST00000371374,ENST00000	RCAN2	regulator of calcineurin 2	6p12.3	10231	0.130285	-0.489915	0.474535	-0.620975	0.651431
8146550	9.85043	9.76267	10.102	10.3249	8146550	chr8	+	59465728	59495814	15	AF000652,ENST00000260130,ENST00000447182,ENST00000	SDCBP	syndecan binding protein (syntenin)	8q12	6386	-0.0877601	0.251611	0.474486	-0.909315	0.892182
7910054	4.04627	4.41008	4.55816	4.52021	7910054	chr1	+	225428496	225585747	52	ENST00000439375,ENST00000327794,ENST00000430092,NM	DNAH14	dynein, axonemal, heavy chain 14	1q42.12	127602	0.363811	0.511886	0.473942	-0.468736	0.433503
8046018	4.2987	4.7726	4.53347	4.7726	8046018	chr2	+	165714942	165715056	19	ENST00000362638	RN5S110	RNA, 5S ribosomal 110	---	---	0.473903	0.234772	0.473903	-0.305155	0.342507
8042413	5.13371	5.28284	5.12067	5.60753	8042413	chr2	+	68872954	68882708	26	AY089976,ENST00000303786,ENST00000394342,NM_138964	PROKR1	prokineticin receptor 1	2p13.1	10887	0.149124	-0.0130449	0.473814	-0.854243	0.874098
7903561	2.87792	3.15959	2.82558	3.35156	7903561	chr1	+	109399839	109401146	25	AY312144,ENST00000369989,ENST00000417241,NR_049777	SRG7	spermatogenesis-related protein 7	1p13.3	642864	0.281671	-0.0523393	0.473645	-0.628044	0.658271
7927681	10.6603	10.5989	10.7054	11.1338	7927681	chr10	+	60272900	60591195	26	AK225427,ENST00000373886,ENST00000263103,NM_001080	BICC1	bicaudal C homolog 1 (Drosophila)	10q21.1	80114	-0.0613723	0.0451114	0.473495	-0.999704	0.999885
7918923	4.79176	4.67535	3.98386	5.26454	7918923	chr1	-	117504996	117505074	4	ENST00000516701	RN5S55	RNA, 5S ribosomal 55	---	---	-0.116415	-0.807902	0.472778	-0.708674	0.735971
8173745	5.06636	6.2094	5.94139	5.53896	8173745	chrX	-	77526961	77583087	29	BC035750,ENST00000373304,NM_006639	CYSLTR1	cysteinyl leukotriene receptor 1	Xq13.2-q21.1	10800	1.14304	0.875027	0.472602	0.981074	-0.972666
8161884	8.35225	8.38312	8.01503	8.82485	8161884	chr9	-	79403260	79521005	23	FJ808772,ENST00000376718,ENST00000492157,ENST00000	PRUNE2	prune homolog 2 (Drosophila)	9q21.2	158471	0.0308654	-0.337225	0.472594	-0.774644	0.799002
7922703	2.97637	3.39168	3.1448	3.44895	7922703	chr1	-	182367252	182369751	24	ENST00000367565,NM_172000	TEDDM1	transmembrane epididymal protein 1	1q25.3	127670	0.41531	0.168435	0.472586	-0.469064	0.503558
7966345	7.53518	7.66457	7.93276	8.00777	7966345	chr12	-	110971943	111021123	25	AF385435,ENST00000354300,NM_139283	PPTC7	PTC7 protein phosphatase homolog (S. cerevisiae)	12q24.11	160760	0.129387	0.397576	0.472583	-0.811361	0.787656
7969204	7.62306	7.77584	7.97981	8.0946	7969204	chr13	+	52158484	52336171	33	BC014004,ENST00000298125,NM_052950	WDFY2	WD repeat and FYVE domain containing 2	13q14.3	115825	0.152785	0.356753	0.471544	-0.891458	0.872879
8038532	3.96539	4.35576	4.04958	4.43661	8038532	chr19	-	50655805	50666538	25	AY358196,ENST00000293405,ENST00000486050,ENST00000	IZUMO2	IZUMO family member 2	19q13.33	126123	0.390375	0.0841928	0.471217	-0.487665	0.521746
8119357	6.45819	6.35022	6.31311	6.92923	8119357	chr6	+	39760159	39872648	37	AL833083,ENST00000274867,ENST00000398904,ENST00000	DAAM2	dishevelled associated activator of morphogenesis 2	6p21.2	23500	-0.107975	-0.145086	0.47104	-0.964506	0.974178
7909586	7.9661	8.04002	8.07668	8.43706	7909586	chr1	+	212458879	212535205	34	L42373,ENST00000261461,ENST00000542178,ENST0000053	PPP2R5A	protein phosphatase 2, regulatory subunit B', alpha	1q32.2-q32.3	5525	0.0739201	0.110575	0.470958	-0.991579	0.995918
7933045	1.98628	2.01441	2.29655	2.45707	7933045	chr10	-	34591416	34591483	25	ENST00000483101	TRNAL44P	transfer RNA leucine 44 (anticodon CAA) pseudogene	---	---	0.028128	0.310266	0.470784	-0.892734	0.874253
8037315	6.11643	6.54307	6.38359	6.58612	8037315	chr19	-	44000170	44009087	27	BC070094,ENST00000292140,NM_198850	PHLDB3	pleckstrin homology-like domain, family B, member 3	19q13.31	653583	0.426639	0.267155	0.469688	-0.490989	0.524993
8091491	3.22312	3.6711	3.248	3.69275	8091491	chr3	-	150643950	150690786	44	AF388366,ENST00000295911,NM_001256819,NM_052995	CLRN1	clarin 1	3q25	7401	0.447974	0.02488	0.469628	-0.345988	0.382752
8031522	6.41891	6.73887	6.67074	6.88834	8031522	chr19	+	56146825	56156989	29	BC010097,ENST00000270451,NM_016535	ZNF581	zinc finger protein 581	19q13.42	51545	0.319967	0.251839	0.469434	-0.865555	0.884649
8153937	5.90511	6.3342	6.10408	6.37419	8153937	chr8	-	145554481	145554966	19	NM_031309	SCRT1	scratch homolog 1, zinc finger protein (Drosophila)	8q24.3	83482	0.429093	0.198977	0.469087	-0.432903	0.468147
7978692	4.03674	3.82506	4.86293	4.5058	7978692	chr14	-	37149078	37641865	23	AK289575,BC101521,BC113365,ENST00000555449,ENST000	SLC25A21	solute carrier family 25 (mitochondrial oxoadipate carrier), member 21	14q11.2	89874	-0.211684	0.826192	0.469062	-0.381677	0.344896
7968029	6.41652	6.46268	6.63584	6.88547	7968029	chr13	+	24463028	24466242	20	BC015452,ENST00000382133,NM_001014442	C1QTNF9B-AS1	C1QTNF9B antisense RNA 1 (non-protein coding)	13q12,---	542767,---	0.0461548	0.21932	0.468944	-0.978843	0.970004
8109572	3.33841	3.53525	3.86894	3.80725	8109572	chr5	+	157098279	157106995	22	ENST00000409999,NM_001145132	C5orf52	chromosome 5 open reading frame 52	5q33.3	100190949	0.196837	0.530528	0.468836	-0.533285	0.499478
8012140	6.42022	6.61841	6.60204	6.88879	8012140	chr17	-	7191582	7197874	20	AF096834,ENST00000007699,ENST00000571834,ENST00000	YBX2	Y box binding protein 2	17p13.1	51087	0.198183	0.181821	0.468571	-0.96527	0.97483
8078933	5.13642	5.37945	5.17901	5.60498	8078933	chr3	+	39851152	40301812	48	AB083783,AF396687,AK294714,AK316068,BC092512,BC109	MYRIP	myosin VIIA and Rab interacting protein	3p22.1	25924	0.243029	0.0425925	0.468557	-0.762842	0.787769
7999916	7.48564	8.00766	7.58065	7.95332	7999916	chr16	-	20043043	20085100	18	AY635179,ENST00000570682,ENST00000326571,NM_001002	GPR139	G protein-coupled receptor 139	16p12.3	124274	0.522024	0.0950143	0.467689	-0.19176	0.230351
8162533	6.37031	6.76736	6.54114	6.83795	8162533	chr9	-	98205262	98279339	30	AB209495,U43148,ENST00000331920,ENST00000375290,EN	PTCH1	patched 1	9q22.3	5727	0.39705	0.170832	0.467636	-0.513907	0.547368
8160024	6.0029	6.18047	6.15365	6.47034	8160024	chr9	-	6532464	6645692	9	D90239,ENST00000321612,NM_000170	GLDC	glycine dehydrogenase (decarboxylating)	9p22	2731	0.177574	0.150754	0.467447	-0.958263	0.968801
7920196	3.34554	3.73415	3.3715	3.81293	7920196	chr1	-	153012201	153014407	15	M21302,ENST00000360379,ENST00000368758,ENST0000036	SPRR2D	small proline-rich protein 2D	1q21-q22	6703	0.388611	0.0259578	0.467386	-0.460171	0.494857
8138487	6.98074	6.83872	6.86376	7.4481	8138487	chr7	-	21259828	21260391	15	ENST00000441309	ASS1P11	argininosuccinate synthetase 1 pseudogene 11	---	---	-0.14202	-0.116982	0.467356	-0.984344	0.990534
8073513	7.10251	7.10632	7.22899	7.56925	8073513	chr22	+	42196668	42222306	31	BC017693,ENST00000255784,NM_024821	CCDC134	coiled-coil domain containing 134	22q13.2	79879	0.00381405	0.126478	0.466736	-0.998983	0.996425
7997188	2.61225	2.65236	3.23494	3.07895	7997188	chr16	+	72088508	72094957	9	L29394,ENST00000570083,ENST00000355906,ENST0000056	HP	haptoglobin	16q22.2	3240	0.0401087	0.622684	0.466698	-0.457791	0.422341
8135218	9.486	9.32817	9.70502	9.95267	8135218	chr7	+	102553452	102585396	25	U32907,ENST00000339431,ENST00000249377,NM_005824,N	LRRC17	leucine rich repeat containing 17	7q22.1	10234	-0.157823	0.21902	0.46667	-0.909391	0.892264
7961279	5.63083	6.03636	5.76094	6.09743	7961279	chr12	-	11090853	11091806	25	BC069148,BC101994,BC103699,ENST00000575008,ENST000	TAS2R14	taste receptor, type 2, member 14	12p13	50840	0.405523	0.130102	0.466591	-0.462902	0.49753
8124549	2.5815	3.08318	3.33742	3.04786	8124549	chr6	-	28021006	28021943	28	ENST00000432841	OR2B8P	olfactory receptor, family 2, subfamily B, member 8 pseudogene	---	---	0.501682	0.755917	0.466361	0.409707	-0.445395
8012054	6.89892	6.89742	7.26627	7.36517	8012054	chr17	-	7093209	7123030	26	AK293835,AK296357,AK297346,AK299801,AK316096,BC136	DLG4	discs, large homolog 4 (Drosophila)	17p13.1	1742	-0.00149355	0.367355	0.466251	-0.807001	0.783061
8003056	4.37056	4.49825	4.63504	4.83678	8003056	chr16	-	81497497	81498464	27	AF220234	GAFA2	FGF-2 activity-associated protein 2	16q23.2	100130322	0.127697	0.264481	0.466227	-0.980114	0.971518
8142692	3.24301	3.54644	3.31217	3.70883	8142692	chr7	-	124417346	124430864	27	NM_001024603	LOC154872	uncharacterized protein LOC154872	7q31.33	154872	0.303429	0.0691612	0.465818	-0.666464	0.695373
8037959	2.18275	2.52769	2.2101	2.6485	8037959	chr19	-	48471303	48495427	26	DQ227497,ENST00000344839,NM_001128326	BSPH1	binder of sperm protein homolog 1	19q13.33	100131137	0.344942	0.0273529	0.465754	-0.548135	0.580722
8178754	5.9389	6.25298	6.33772	6.40463	8178754	chr6	-	32116136	32120860	31	##################################################	PRRT1,LOC100507547	proline-rich transmembrane protein 1,uncharacterized LOC100507547	6p21.32,---	80863.1	0.314078	0.398821	0.465729	-0.929443	0.914155
8179950	5.9389	6.25298	6.33772	6.40463	8179950	chr6	-	32116136	32120860	31	##################################################	PRRT1,LOC100507547	proline-rich transmembrane protein 1,uncharacterized LOC100507547	6p21.32,---	80863.1	0.314078	0.398821	0.465729	-0.929443	0.914155
8151127	1.93852	1.99052	2.15031	2.40407	8151127	chr8	-	67876461	67940786	26	BC055413,ENST00000522909,ENST00000324682,ENST00000	PPP1R42	protein phosphatase 1, regulatory subunit 42	8q13.1	286187	0.0520077	0.211791	0.465554	-0.983908	0.976088
8084657	4.36097	4.29438	4.03307	4.82629	8084657	chr3	+	186358149	186370797	34	AF534529,ENST00000450521,ENST00000265029,ENST00000	FETUB	fetuin B	3q27	26998	-0.0665895	-0.327905	0.46532	-0.856352	0.876068
8003824	7.41504	7.18064	8.17776	7.88011	8003824	chr17	+	3539773	3564836	36	AK292019,AK296178,AK297525,BC032850,CR542058,ENST0	CTNS	cystinosin, lysosomal cystine transporter	17p13	1497	-0.234399	0.762722	0.465064	-0.427823	0.391813
8001748	6.79214	6.83652	7.13469	7.2572	8001748	chr16	-	58593700	58593835	25	NR_002980	SNORA50	small nucleolar RNA, H/ACA box 50	16q21	677830	0.044384	0.342551	0.465061	-0.854263	0.833078
8091385	2.5583	2.49747	2.5966	3.02331	8091385	chr3	-	148890530	148939829	21	BC146663,ENST00000481169,ENST00000264613,ENST00000	CP	ceruloplasmin (ferroxidase)	3q23-q25	1356	-0.060831	0.0382999	0.46501	-0.999382	0.999991
8009685	8.30287	8.10891	8.4245	8.76776	8009685	chr17	+	72744509	72765494	31	AF015926,ENST00000262613,NM_004252	SLC9A3R1	solute carrier family 9, subfamily A (NHE3, cation proton antiporter 3), member 3 regulator 1	17q25.1	9368	-0.193955	0.121631	0.464897	-0.959422	0.947544
7925747	2.51634	3.07425	2.55053	2.98121	7925747	chr1	-	248721845	248722792	21	BC140747,ENST00000366473,ENST00000328570,NM_001004	OR2T5,OR2T29	olfactory receptor, family 2, subfamily T, member 5,olfactory receptor, family 2, subfamily T, member 29	1q44	401993	0.557908	0.0341931	0.46487	-0.142348	0.181307
8017736	6.53912	6.72949	6.41898	7.00375	8017736	chr17	-	63631658	64187973	34	AK299075,ENST00000535342,ENST00000392769,ENST00000	CEP112	centrosomal protein 112kDa	17q24.1	201134	0.190368	-0.120146	0.464631	-0.715909	0.74291
8014169	4.15251	4.49863	4.32977	4.61701	8014169	chr17	-	32901142	32906388	26	BC142651,ENST00000357754,NM_207454	C17orf102	chromosome 17 open reading frame 102	17q12	400591	0.346122	0.177266	0.464499	-0.668791	0.697616
7975453	3.79617	4.36126	3.90235	4.26061	7975453	chr14	+	71865054	71865124	25	NR_001276	SNORD56B	small nucleolar RNA, C/D box 56B	14q24.2	319139	0.565088	0.106173	0.464433	-0.0997426	0.13894
8151496	5.65769	5.66082	5.78039	6.12196	8151496	chr8	-	81550769	81787016	33	BC136844,ENST00000327835,NM_001033723	ZNF704	zinc finger protein 704	8q21.13	619279	0.00313859	0.122701	0.464276	-0.99924	0.996923
8094599	8.26629	8.12607	8.3179	8.73012	8094599	chr4	+	38665817	38702663	27	AF285837,ENST00000261438,NM_016531	KLF3	Kruppel-like factor 3 (basic)	4p14	51274	-0.140219	0.0516164	0.463836	-0.994752	0.989938
8115691	8.13794	7.12856	8.10331	8.60176	8115691	chr5	-	168093279	168727976	47	AB017169,AY358884,BC146759,ENST00000519560,ENST000	SLIT3	slit homolog 3 (Drosophila)	5q35	6586	-1.00938	-0.0346337	0.46382	-0.88014	0.860716
8017505	4.59603	4.83019	4.82141	5.05943	8017505	chr17	-	61994562	61996198	14	AY613431,ENST00000323322,NM_000515	GH1	growth hormone 1	17q24.2	2688	0.234168	0.225386	0.463406	-0.969885	0.978743
7923698	4.33495	5.9056	5.35305	4.79826	7923698	chr1	-	204531541	204531649	4	ENST00000363538	RN5S74	RNA, 5S ribosomal 74	---	---	1.57065	1.0181	0.463305	0.95266	-0.939916
7917431	3.8471	4.37451	3.8471	4.31025	7917431	chr1	-	86349363	86349480	25	ENST00000364750	RN5S51	RNA, 5S ribosomal 51	---	---	0.527408	0	0.463153	-0.196922	0.235468
8020382	5.49015	5.45054	5.67936	5.9533	8020382	chr18	+	18625287	18625436	25	BC113114,ENST00000399799,NM_005406	ROCK1	Rho-associated, coiled-coil containing protein kinase 1	18q11.1	6093	-0.0396152	0.189204	0.463144	-0.966817	0.95598
8171229	5.743	5.80148	6.12396	6.20614	8171229	chrX	-	7866288	7895491	28	U03886,ENST00000381042,ENST00000444736,NM_004650,N	PNPLA4	patatin-like phospholipase domain containing 4	Xp22.3	8228	0.0584784	0.380953	0.463139	-0.801872	0.777662
8051520	2.20562	2.58336	2.48539	2.66838	8051520	chr2	-	37394963	37415690	22	BC140797,ENST00000535679,ENST00000260637,ENST00000	SULT6B1	sulfotransferase family, cytosolic, 6B, member 1	2p22.2	391365	0.377743	0.279772	0.462765	-0.712367	0.739514
8166096	5.10223	5.11504	5.5212	5.56488	8166096	chrX	+	13673414	13683528	29	ENST00000490617,ENST00000380600,ENST00000314720,BC	TCEANC	transcription elongation factor A (SII) N-terminal and central domain containing	Xp22.2	170082	0.0128142	0.418976	0.462656	-0.734717	0.707368
7981964	7.22169	7.05699	7.18035	7.68434	7981964	chr15	+	25315578	25315673	27	NR_003323	SNORD116-8	small nucleolar RNA, C/D box 116-8	15q11.2	100033420	-0.164702	-0.0413413	0.462647	-0.99964	0.99992
7952126	4.11787	4.53004	3.99308	4.5805	7952126	chr11	-	118873084	118874303	22	NR_003040	RPL23AP64	ribosomal protein L23a pseudogene 64	11q23.3	649946	0.412168	-0.124791	0.462634	-0.378046	0.414294
8130739	9.08812	9.18399	9.30891	9.55076	8130739	chr6	-	166822854	167275801	33	ENST00000265678	RPS6KA2	ribosomal protein S6 kinase, 90kDa, polypeptide 2	6q27	6196	0.0958676	0.220782	0.462631	-0.991811	0.985997
7990971	4.79438	4.46204	5.25345	5.25701	7990971	chr15	-	83211954	83378611	38	BC035348,ENST00000450751,ENST00000563800,ENST00000	CPEB1	cytoplasmic polyadenylation element binding protein 1	15q25.2	64506	-0.332346	0.459063	0.462626	-0.675016	0.645368
8093304	3.30472	3.61083	3.82122	3.76719	8093304	chr3	+	46448679	46451014	32	AF015525,ENST00000399036,NM_003965	CCRL2	chemokine (C-C motif) receptor-like 2	3p21	9034	0.306117	0.516505	0.462477	-0.468211	0.432968
7973306	8.89379	8.60637	8.75506	9.35625	7973306	chr14	+	23067146	23081265	30	BC024779,ENST00000428304,NM_022060	ABHD4	abhydrolase domain containing 4	14q11.2	63874	-0.287422	-0.138728	0.462459	-0.999684	0.999897
8118137	4.91884	5.16704	5.49574	5.38086	8118137	chr6	+	31540063	31542101	23	##################################################	LTA	lymphotoxin alpha (TNF superfamily, member 1)	6p21.3	4049	0.248204	0.576899	0.462019	-0.376077	0.33921
8030374	7.92933	8.02738	8.09261	8.39115	8030374	chr19	+	50016492	50029592	26	BC008734,ENST00000221466,ENST00000426395,ENST00000	FCGRT	Fc fragment of IgG, receptor, transporter, alpha	19q13.3	2217	0.098052	0.16328	0.461821	-0.999008	0.999987
7905677	4.87718	4.94378	4.82204	5.33872	7905677	chr1	+	153940379	153946839	27	AB052778,AF394167,AF468007,AK297703,AK304665,AY049	CREB3L4	cAMP responsive element binding protein 3-like 4	1q21.3	148327	0.0665987	-0.0551417	0.461539	-0.90441	0.920546
7948229	11.1138	11.1094	11.5668	11.5752	7948229	chr11	-	57174427	57195053	46	AB028927,ENST00000395123,ENST00000395124,ENST00000	SLC43A3	solute carrier family 43, member 3	11q11	29015	-0.00435588	0.452967	0.461416	-0.683793	0.654459
8055404	6.0239	6.0893	6.20832	6.48529	8055404	chr2	-	136499161	136499769	21	ENST00000272638,ENST00000430594,AK311058,NM_014607	UBXN4	UBX domain protein 4	2q21.3	23190	0.0653959	0.184414	0.461393	-0.996495	0.992417
8056206	7.80534	8.22702	8.04425	8.26673	8056206	chr2	-	161130512	161350305	10	AK297812,BC018951,ENST00000474820,ENST00000348849,	RBMS1	RNA binding motif, single stranded interacting protein 1	2q24.2	5937	0.421675	0.238913	0.461384	-0.460206	0.494891
8169711	2.85253	3.30956	3.3331	3.3138	8169711	chrX	+	120181442	120183934	14	BC005111,ENST00000328078,NM_012084	GLUD2	glutamate dehydrogenase 2	Xq24-q25	2747	0.457032	0.480572	0.46127	0.139948	-0.178923
8024306	4.93959	5.06645	4.98814	5.40034	8024306	chr19	+	1450148	1473243	32	AB012162,ENST00000233607,ENST00000238483,ENST00000	APC2	adenomatosis polyposis coli 2	19p13.3	10297	0.12686	0.0485559	0.460751	-0.923642	0.93805
8053713	7.13104	7.38599	7.26396	7.59173	8053713	chr2	-	89319488	89320182	15	ENST00000518834,ENST00000520194	IGKV2-10,IGKV2D-10	immunoglobulin kappa variable 2-10 (pseudogene),immunoglobulin kappa variable 2D-10 (pseudogene)	---	---	0.254957	0.132918	0.460693	-0.830538	0.851875
7978544	5.7944	5.87966	5.85174	6.25499	7978544	chr14	-	34393421	34420286	27	AK025273,ENST00000250457,ENST00000539567,NM_022073	EGLN3	egl nine homolog 3 (C. elegans)	14q13.1	112399	0.0852613	0.0573337	0.460589	-0.962277	0.972266
7935855	6.28362	6.43745	6.51391	6.74393	7935855	chr10	-	102986726	102988760	26	BC069156,ENST00000370193,NM_006562	LBX1	ladybird homeobox 1	10q24	10660	0.153832	0.23029	0.460307	-0.999594	0.99769
7948588	6.56276	6.69433	7.37843	7.02288	7948588	chr11	-	61282785	61348298	34	AF038535,BC125170,ENST00000542670,ENST00000535826,	SYT7	synaptotagmin VII	11q12-q13.1	9066	0.131574	0.81567	0.460122	-0.189561	0.150656
8127425	7.76531	7.5967	7.80346	8.22543	8127425	chr6	-	70385694	70507003	43	BC047073,ENST00000370577,ENST00000370570,ENST00000	LMBRD1	LMBR1 domain containing 1	6q13	55788	-0.168612	0.0381537	0.460121	-0.993395	0.988091
8166289	6.38642	6.74184	6.55679	6.84624	8166289	chrX	+	18443703	18671749	30	AY217744,ENST00000379996,ENST00000379989,NM_003159	CDKL5	cyclin-dependent kinase-like 5	Xp22	6792	0.355419	0.17037	0.459819	-0.624273	0.654622
8151240	4.3924	4.72019	4.4976	4.85188	8151240	chr8	-	70964009	70983562	28	AF319458,ENST00000276594,NM_024504	PRDM14	PR domain containing 14	8q13.3	63978	0.327791	0.105202	0.459478	-0.633934	0.663967
8074591	4.12242	4.23065	4.24961	4.58189	8074591	chr22	-	20455639	20455969	30	AB051453,ENST00000355186,ENST00000357029,ENST00000	RIMBP3,RIMBP3B,RIMBP3C	RIMS binding protein 3,RIMS binding protein 3B,RIMS binding protein 3C	22q11.21	85376,440804,150221	0.108235	0.127194	0.459467	-0.986338	0.992071
8064864	1.78652	2.42696	2.2519	2.24585	8064864	chr20	-	5326702	5326772	10	ENST00000363443	RN5-8S7	RNA, 5.8S ribosomal 7	---	---	0.640433	0.465377	0.459331	0.693613	-0.664638
7919394	4.9287	5.52355	5.68135	5.3878	7919394	chr1	-	147835127	147931935	29	AK097058	FLJ39739	uncharacterized FLJ39739	1q21.1	388685	0.59485	0.752654	0.459104	0.710597	-0.737816
7963328	4.93816	4.73195	4.8051	5.39705	7963328	chr12	-	52211676	52216215	21	NM_001013690	FIGNL2	fidgetin-like 2	12q13.13	401720	-0.206207	-0.133054	0.458896	-0.993618	0.997296
8096919	6.09123	6.17869	6.12104	6.54995	8096919	chr4	+	113218557	113362829	23	AK131090,AK304708,AY044164,ENST00000177648,ENST000	ALPK1	alpha-kinase 1	4q25	80216	0.0874566	0.0298126	0.45872	-0.943542	0.955882
8166997	2.83633	2.9542	3.11128	3.29492	8166997	chrX	+	46377192	46377303	24	ENST00000362356	RNU6-50	RNA, U6 small nuclear 50	---	---	0.117863	0.274949	0.458588	-0.965056	0.95396
7925751	3.00251	3.33025	3.51997	3.46087	7925751	chr1	-	248756131	248757069	16	BC136937,ENST00000330500,NM_001004693	OR2T10	olfactory receptor, family 2, subfamily T, member 10	1q44	127069	0.327741	0.517468	0.458365	-0.414869	0.378631
8057821	4.00581	4.24964	4.26948	4.46374	8057821	chr2	-	196602428	196933554	75	AB023161,ENST00000312428,NM_018897	DNAH7	dynein, axonemal, heavy chain 7	2q32.3	56171	0.24383	0.263672	0.45793	-0.991622	0.995948
8095694	5.65624	5.61141	5.64002	6.11409	8095694	chr4	+	74719013	74720201	20	BC130653,ENST00000226524,NM_002620	PF4V1	platelet factor 4 variant 1	4q12-q21	5197	-0.0448211	-0.0162118	0.457857	-0.986776	0.992405
7930380	10.1054	9.906	10.1087	10.563	7930380	chr10	+	111765562	111895323	39	AK291488,AB209810,BC062559,D67031,U37122,ENST00000	ADD3	adducin 3 (gamma)	10q25.2	120	-0.199425	0.00327473	0.457621	-0.995727	0.991306
8072659	7.91015	7.87466	8.43575	8.36777	8072659	chr22	+	35695845	35743973	41	AK026576,AK293694,AK295918,AK296670,BC046151,CR456	TOM1	target of myb1 (chicken)	22q13.1	10043	-0.0354884	0.525601	0.457619	-0.585796	0.553349
8089029	6.93349	7.10972	7.11432	7.391	8089029	chr3	-	93776768	93781743	29	BC045541,ENST00000314636,ENST00000394221,ENST00000	DHFRL1	dihydrofolate reductase-like 1	3q11.1	200895	0.176232	0.180833	0.457513	-0.980223	0.98727
8047006	4.88008	4.85953	4.97291	5.33758	8047006	chr2	+	190539016	190625919	33	BC037215,BC044907,BC047413,ENST00000441800,ENST000	ANKAR	ankyrin and armadillo repeat containing	2q32.2	150709	-0.020546	0.0928383	0.457506	-0.999881	0.998491
8039109	4.1391	4.45399	4.36447	4.59644	8039109	chr19	-	54543613	54567207	36	##################################################	VSTM1	V-set and transmembrane domain containing 1	19q13.42	284415	0.31489	0.225366	0.457343	-0.821865	0.843711
8099982	9.97328	9.98192	10.1975	10.4304	8099982	chr4	-	40816239	41216488	43	AK304247,ENST00000295974,ENST00000513140,ENST00000	APBB2	amyloid beta (A4) precursor protein-binding, family B, member 2	4p13	323	0.0086387	0.224205	0.457095	-0.95887	0.946918
8095886	2.9673	3.56459	3.35511	3.42407	8095886	chr4	+	78432906	78532986	28	AF044197,ENST00000286758,NM_006419	CXCL13	chemokine (C-X-C motif) ligand 13	4q21	10563	0.59729	0.387804	0.456768	0.396972	-0.360434
8108757	6.49412	6.76931	6.59209	6.95075	8108757	chr5	+	140710204	140892546	380	ENST00000252087	PCDHGC5,PCDHGC3	protocadherin gamma subfamily C, 5,protocadherin gamma subfamily C, 3	5q31	56097.5	0.275182	0.0979707	0.456629	-0.744989	0.770739
7937971	3.19157	3.21646	2.81455	3.64814	7937971	chr11	+	4807984	4808920	25	ENST00000433299,ENST00000322493	OR51N1P	olfactory receptor, family 51, subfamily N, member 1 pseudogene	---	---	0.0248925	-0.377014	0.456576	-0.754125	0.77946
7940822	4.58495	4.96576	4.49326	5.04141	7940822	chr11	+	63661766	63661835	25	ENST00000461740	TRNAR34P	transfer RNA arginine 34 (anticodon CCU) pseudogene	---	---	0.380807	-0.0916935	0.456454	-0.423927	0.459347
7965322	7.46189	7.73878	7.68344	7.91819	7965322	chr12	-	88886566	88974238	30	AF400436,ENST00000228280,ENST00000347404,NM_000899	KITLG	KIT ligand	12q22	4254	0.276889	0.221544	0.456295	-0.904347	0.920489
7922121	5.33867	4.90919	5.46312	5.7941	7922121	chr1	-	168214803	168216581	23	ENST00000358576,NR_026844	ANKRD36BP1	ankyrin repeat domain 36B pseudogene 1	---,1q24.2	-0.84832	-0.429481	0.124448	0.455434	-0.898461	0.88043
7968236	5.35747	5.28848	5.06558	5.81259	7968236	chr13	+	27844464	27847900	32	AY439004,ENST00000241463,NM_206827	RASL11A	RAS-like, family 11, member A	13q12.2	387496	-0.0689919	-0.29189	0.455122	-0.873541	0.892073
8023882	7.06712	7.20709	7.28184	7.52223	8023882	chr18	-	74072230	74207146	36	ENST00000524431,ENST00000443185,NM_014643	ZNF516	zinc finger protein 516	18q23	9658	0.139971	0.21472	0.455117	-0.99988	0.998491
8084755	2.71877	2.67293	2.72772	3.1738	8084755	chr3	+	188406569	188406654	23	NR_029502	MIR28	microRNA 28	3q28	407020	-0.0458398	0.00894727	0.455022	-0.993552	0.997253
7931888	4.81067	4.98669	5.29458	5.26568	7931888	chr10	-	5903689	5931861	38	ENST00000380094,NM_019046	ANKRD16	ankyrin repeat domain 16	10p15.1	54522	0.176021	0.483913	0.455013	-0.606784	0.574936
7933750	4.78852	5.02695	5.05786	5.2435	7933750	chr10	-	61410523	61495760	32	BC126238,ENST00000395348,ENST00000395347,NM_194298	SLC16A9	solute carrier family 16, member 9 (monocarboxylic acid transporter 9)	10q21.2	220963	0.238426	0.269331	0.454975	-0.996707	0.999131
8046333	11.203	11.5483	11.2984	11.6575	8046333	chr2	+	172378983	172414639	27	BC065290,ENST00000321348,ENST00000375252,NM_024843	CYBRD1	cytochrome b reductase 1	2q31.1	79901	0.345298	0.0953117	0.454444	-0.573716	0.605599
7969955	4.76345	5.21323	4.33044	5.21774	7969955	chr13	+	103543778	103548389	21	NR_026965	METTL21CP1	methyltransferase like 21C pseudogene 1	13q33.1	121952	0.449774	-0.43301	0.454291	-0.309362	0.346657
7997662	7.75024	7.84911	7.90039	8.20402	7997662	chr16	+	85061410	85127836	34	AB011085,ENST00000566428,ENST00000538274,ENST00000	KIAA0513	KIAA0513	16q24.1	9764	0.0988654	0.150147	0.453778	-0.996847	0.999202
8101449	6.17141	5.93732	6.16581	6.62518	8101449	chr4	-	84213614	84256306	42	AF084467,AF144325,AF152376,AF155510,AF165154,BC051	HPSE	heparanase	4q21.3	10855	-0.234084	-0.00559067	0.453778	-0.992964	0.987517
8124562	5.30123	5.5684	5.60652	5.755	8124562	chr6	-	28292514	28321972	38	AF513019,ENST00000446474,ENST00000396838,ENST00000	ZNF323	zinc finger protein 323	6p21.31|6p22.3-p22.1	64288	0.267171	0.305295	0.453766	-0.999821	0.999789
8036270	6.51494	6.88818	6.87115	6.96862	8036270	chr19	-	36525887	36545664	30	AK093048,AK296640,BC046207,BC072416,JQ410992,ENST0	THAP8	THAP domain containing 8	19q13.12	199745	0.373246	0.356211	0.453678	-0.929459	0.943297
7997875	5.40446	5.62539	5.40446	5.85805	7997875	chr16	+	89225628	89230083	27	NR_024347	LINC00304	long intergenic non-protein coding RNA 304	16q24.3	283860	0.220926	0	0.453589	-0.750381	0.775888
8135031	4.90684	5.43065	5.18794	5.36043	8135031	chr7	+	100634361	100638212	10	ENST00000379442,ENST00000536621,NM_001164462	MUC12	mucin 12, cell surface associated	7q22	10071	0.523804	0.281097	0.453589	-0.0251569	0.064597
8117809	4.33307	4.41582	4.60021	4.78658	8117809	chr6	+	29942892	29946180	24	ENST00000422999,ENST00000445934,ENST00000383616,EN	HCG9	HLA complex group 9 (non-protein coding)	6p21.3	10255	0.0827483	0.267139	0.453514	-0.953241	0.940569
8177740	4.33307	4.41582	4.60021	4.78658	8177740	chr6	+	29942892	29946180	24	ENST00000422999,ENST00000445934,ENST00000383616,EN	HCG9	HLA complex group 9 (non-protein coding)	6p21.3	10255	0.0827483	0.267139	0.453514	-0.953241	0.940569
7981958	6.12113	5.68615	5.87785	6.57465	7981958	chr15	+	25307480	25307574	26	NR_003320,NR_003322	SNORD116-5,SNORD116-7	small nucleolar RNA, C/D box 116-5,small nucleolar RNA, C/D box 116-7	15q11.2	1.00033e+08	-0.434988	-0.24328	0.453513	-0.999975	0.999473
7981962	6.12113	5.68615	5.87785	6.57465	7981962	chr15	+	25312935	25313029	26	NR_003320,NR_003322	SNORD116-5,SNORD116-7	small nucleolar RNA, C/D box 116-5,small nucleolar RNA, C/D box 116-7	15q11.2	1.00033e+08	-0.434988	-0.24328	0.453513	-0.999975	0.999473
7977955	6.05637	6.14578	6.41105	6.50988	7977955	chr14	-	23742844	23772057	34	ENST00000452015,NR_026862	PPP1R3E	protein phosphatase 1, regulatory subunit 3E	---,14q11.2	-0.90673	0.0894097	0.354681	0.453501	-0.842892	0.820996
8005048	3.89081	4.15501	4.24408	4.34425	8005048	chr17	+	12569214	12667020	37	AY764180,ENST00000425538,ENST00000468060,ENST00000	MYOCD	myocardin	17p11.2	93649	0.264208	0.353277	0.453442	-0.962082	0.950566
8142120	9.31403	9.39599	9.36032	9.76747	8142120	chr7	-	105888731	105925638	47	AK292851,BC072439,BC106046,U02020,ENST00000222553,	NAMPT,NAMPTL	nicotinamide phosphoribosyltransferase,nicotinamide phosphoribosyltransferase-like	7q22.3,---	10135,---	0.0819625	0.0462892	0.453439	-0.957472	0.968115
7933672	2.95013	3.18813	3.40501	3.4034	7933672	chr10	-	55580860	56561051	50	ENST00000395433,ENST00000320301,ENST00000437009,NM	PCDH15	protocadherin-related 15	10q21.1	65217	0.237999	0.454874	0.453267	-0.667358	0.637441
8079407	3.13329	3.4647	3.61757	3.58653	8079407	chr3	+	46448679	46451014	28	AF015525,ENST00000399036,NM_003965	CCRL2	chemokine (C-C motif) receptor-like 2	3p21	9034	0.331403	0.484277	0.453237	-0.517417	0.483236
7974814	4.35549	4.21615	4.61708	4.80858	7974814	chr14	+	61441045	61441150	24	BC136606,ENST00000261249,NM_020810	TRMT5	tRNA methyltransferase 5 homolog (S. cerevisiae)	14q23.1	57570	-0.139335	0.261593	0.453096	-0.872046	0.852047
8075423	7.01036	7.11779	7.55099	7.46338	8075423	chr22	-	31048038	31063872	33	AF461689,ENST00000404885,ENST00000407308,ENST00000	DUSP18	dual specificity phosphatase 18	22q12.2	150290	0.107431	0.540632	0.453027	-0.518138	0.483974
8149574	5.34932	5.63214	5.98606	5.80229	8149574	chr8	-	19261672	19540272	34	AY358441,ENST00000454498,ENST00000332246,ENST00000	CSGALNACT1	chondroitin sulfate N-acetylgalactosaminyltransferase 1	8p21.3	55790	0.28282	0.636744	0.452968	-0.190105	0.151204
8009075	8.69266	9.04937	8.64468	9.14561	8009075	chr17	+	61396344	61499711	26	ENST00000389520,ENST00000424789,NM_025185	TANC2	tetratricopeptide repeat, ankyrin repeat and coiled-coil containing 2	17q23.3	26115	0.356719	-0.047976	0.452955	-0.472495	0.506915
7971915	5.83126	5.74804	6.07576	6.2842	7971915	chr13	-	64413276	64417687	12	AK127969	FLJ25694	uncharacterized protein FLJ25694	13q21.31	100128202	-0.0832171	0.2445	0.452941	-0.905669	0.888227
8102127	3.45636	3.63428	3.98618	3.90922	8102127	chr4	-	104510625	104640973	27	M89473,ENST00000304883,NM_001059	TACR3	tachykinin receptor 3	4q25	6870	0.17792	0.529827	0.452864	-0.503428	0.46893
8157761	9.21338	9.41642	9.58389	9.66611	8157761	chr9	+	127019885	127115586	30	BC012761,ENST00000373603,ENST00000373600,ENST00000	NEK6	NIMA (never in mitosis gene a)-related kinase 6	9q33.3-q34.11	10783	0.203038	0.370505	0.45273	-0.875317	0.855548
8075239	7.66601	8.09399	8.24729	8.11863	8075239	chr22	-	29901868	29949736	27	AB023200,AK122673,BC003615,CR456542,ENST0000049010	THOC5	THO complex 5	22q12.2	8563	0.427972	0.581273	0.452612	0.1592	-0.198044
8109093	7.85472	8.22318	8.50325	8.30717	8109093	chr5	+	148521133	148640002	30	AK225769,ENST00000326685,ENST00000309868,ENST00000	ABLIM3	actin binding LIM protein family, member 3	5q32	22885	0.368459	0.64853	0.45245	0.0135791	-0.053037
8060895	5.28764	5.39897	5.25706	5.74003	8060895	chr20	+	8811833	8812040	25	NR_004386	RNU105B	RNA, U105B small nucleolar	20p12.3	26767	0.111337	-0.0305767	0.452395	-0.875953	0.894312
8047829	3.2319	3.8689	3.67609	3.68408	8047829	chr2	+	207804278	207834300	33	BC112076,ENST00000272852,NM_173077	CPO	carboxypeptidase O	2q33.3	130749	0.636992	0.444189	0.452171	0.644602	-0.613923
8100154	4.29819	4.73895	4.19888	4.75031	8100154	chr4	-	47596015	47840059	26	AF133845,AK302816,AK304038,BC110451,ENST0000027385	CORIN	corin, serine peptidase	4p13-p12	10699	0.440761	-0.0993118	0.452114	-0.32226	0.359376
7957735	1.69067	1.49255	1.82917	2.14233	7957735	chr12	+	97957590	97957689	25	NR_029678	MIR135A2	microRNA 135a-2	12q23.1	406926	-0.198119	0.138499	0.451663	-0.945738	0.932175
7948107	2.38391	3.28051	3.01754	2.83528	7948107	chr11	-	55681126	55682058	25	ENST00000344514,NM_001001960	OR5W2	olfactory receptor, family 5, subfamily W, member 2	11q11	390148	0.896599	0.633635	0.451374	0.915369	-0.898763
8097288	7.767	7.91805	7.60446	8.21831	8097288	chr4	+	126237567	126412923	70	ENST00000394329,NM_024582	FAT4	FAT tumor suppressor homolog 4 (Drosophila)	4q28.1	79633	0.151043	-0.162543	0.451305	-0.731943	0.758267
8048541	10.5965	9.72762	10.2613	11.0477	8048541	chr2	+	220283099	220291461	34	BC032116,ENST00000373960,NM_001927	DES	desmin	2q35	1674	-0.868898	-0.335205	0.451182	-0.980061	0.971454
8036103	5.21824	5.4873	5.44097	5.66936	8036103	chr19	-	36014269	36019253	28	AY358701,ENST00000452271,ENST00000518157,NM_198538	SBSN	suprabasin	19q13.13	374897	0.269067	0.222738	0.451128	-0.918485	0.933379
7961900	7.78107	7.54377	7.55912	8.23219	7961900	chr12	-	26488285	26986131	66	D26350,ENST00000381340,NM_002223	ITPR2	inositol 1,4,5-trisphosphate receptor, type 2	12p11	3709	-0.237295	-0.221943	0.45112	-0.981247	0.988091
8072113	7.10168	7.4001	7.64359	7.55274	8072113	chr22	+	26879846	26887899	32	AK293916,ENST00000215917,NM_001013694	SRRD	SRR1 domain containing	22q12.1	402055	0.298414	0.541902	0.451058	-0.351339	0.31411
8033460	4.54031	5.03129	4.86061	4.99103	8033460	chr19	-	7951862	7951980	25	ENST00000363030	RN5S463	RNA, 5S ribosomal 463	---	---	0.490986	0.3203	0.450722	-0.0824107	0.121684
7904761	8.7314	8.67863	9.34448	9.18199	7904761	chr1	+	145524891	145543868	42	AF112345,ENST00000369304,ENST00000539363,ENST00000	ITGA10	integrin, alpha 10	1q21	8515	-0.052772	0.613082	0.450592	-0.480199	0.445202
7936115	7.4632	7.74394	7.76285	7.91375	7936115	chr10	-	105353784	105615301	29	ENST00000369774	SH3PXD2A	SH3 and PX domains 2A	10q24.33	9644	0.280733	0.29965	0.45055	-0.993769	0.997394
8045009	6.17553	6.67515	6.59429	6.62607	8045009	chr2	+	127413679	127454597	26	BC106051,ENST00000259254,ENST00000409836,ENST00000	GYPC	glycophorin C (Gerbich blood group)	2q14-q21	2995	0.499622	0.418758	0.450539	0.330103	-0.292586
7992121	5.1699	5.38095	5.38541	5.6202	7992121	chr16	+	855443	863861	27	ENST00000301698,NM_001013638	PRR25	proline rich 25	16p13.3	388199	0.211047	0.215504	0.450298	-0.980617	0.987586
8143463	3.0798	3.0943	3.32823	3.53006	8143463	chr7	-	141536086	141541287	27	BC137353,ENST00000350549,ENST00000419085,ENST00000	PRSS37	protease, serine, 37	7q34	136242	0.0145001	0.248427	0.450257	-0.938477	0.924114
7917674	8.9199	8.93884	8.93391	9.37014	7917674	chr1	-	92540090	92540968	5	D45198,ENST00000372692,ENST00000409104,ENST0000032	SET	SET nuclear oncogene	9q34	6418	0.0189461	0.0140122	0.450245	-0.975161	0.983144
7960331	4.78699	4.67843	4.88157	5.23683	7960331	chr12	-	2934512	2944190	24	BC036063,ENST00000337508,ENST00000546074,NM_031474	NRIP2	nuclear receptor interacting protein 2	12p13.33	83714	-0.10856	0.094577	0.449835	-0.988151	0.981322
7930398	7.11262	7.14346	7.34369	7.5624	7930398	chr10	+	111967363	112047123	31	BC035128,ENST00000332674,ENST00000239007,NM_130439	MXI1	MAX interactor 1	10q24-q25	4601	0.0308433	0.231067	0.449774	-0.959764	0.947932
7981996	8.31647	8.00735	8.35934	8.76596	7981996	chr15	+	25339184	25339275	23	NR_003338	SNORD116-24	small nucleolar RNA, C/D box 116-24	15q11.2	100033435	-0.309124	0.0428629	0.449481	-0.964157	0.952933
8036406	5.19965	5.44886	5.32592	5.64881	8036406	chr19	-	38053294	38085691	25	BC040591,ENST00000328550	ZNF571	zinc finger protein 571	19q13.12	51276	0.249207	0.126271	0.449158	-0.825196	0.846849
8122150	8.78061	9.26245	8.6419	9.22957	8122150	chr6	+	133562495	133853258	26	Y17114,ENST00000367895,ENST00000355286,ENST0000053	EYA4	eyes absent homolog 4 (Drosophila)	6q23	2070	0.481838	-0.13871	0.448962	-0.259985	0.297897
7908496	2.10281	1.77159	1.56886	2.55171	7908496	chr1	+	196912897	196928356	10	BC022283,ENST00000367415,ENST00000476712,ENST00000	CFHR2	complement factor H-related 2	1q31.3	3080	-0.33122	-0.533943	0.448906	-0.917084	0.932107
7940565	9.22273	7.98846	10.6774	9.67156	7940565	chr11	+	61583749	61634825	35	AF108658,ENST00000257261,ENST00000278840,ENST00000	FADS2	fatty acid desaturase 2	11q12.2	9415	-1.23427	1.45464	0.448837	-0.35032	0.313076
7981953	7.77915	7.44086	7.6551	8.22785	7981953	chr15	+	25302007	25302101	26	NR_003318,NR_003324	SNORD116-3,SNORD116-9	small nucleolar RNA, C/D box 116-3,small nucleolar RNA, C/D box 116-9	15q11.2	1.00033e+08	-0.338286	-0.12405	0.448704	-0.998601	0.995735
7981966	7.77915	7.44086	7.6551	8.22785	7981966	chr15	+	25318254	25318348	26	NR_003318,NR_003324	SNORD116-3,SNORD116-9	small nucleolar RNA, C/D box 116-3,small nucleolar RNA, C/D box 116-9	15q11.2	1.00033e+08	-0.338286	-0.12405	0.448704	-0.998601	0.995735
7947926	2.12139	2.10019	2.3806	2.5697	7947926	chr11	-	47598022	47598140	25	ENST00000363506	RNU5E-10P	RNA, U5E small nuclear 10, pseudogene	---	---	-0.0212024	0.259211	0.448315	-0.912307	0.895432
7912622	5.0507	5.44876	5.40764	5.49888	7912622	chr1	-	13801445	13840543	25	ENST00000376085,NM_001010847	LRRC38	leucine rich repeat containing 38	1p36.21	126755	0.398059	0.356937	0.448185	-0.777453	0.801672
7903414	5.11141	4.9743	5.03432	5.55953	7903414	chr1	+	104159999	104168402	47	AK292341,BC007060,M24895,ENST00000361355,ENST00000	AMY1A,AMY1B,AMY1C,AMY2A,AMY2B,ACTG1P4	amylase, alpha 1A (salivary),amylase, alpha 1B (salivary),amylase, alpha 1C (salivary),amylase, alpha 2A (pancreatic),amylase, alpha 2B (pancreatic),actin, gamma 1 pseudogene 4	1p21,1p21.1	276,277,278,279,280,648740	-0.137111	-0.0770917	0.448125	-0.99279	0.996748
7963142	5.92953	6.20066	6.88174	6.37765	7963142	chr12	-	50260680	50297720	30	AK290031,ENST00000320634,ENST00000550195,ENST00000	FAIM2	Fas apoptotic inhibitory molecule 2	12q13	23017	0.271131	0.952209	0.448123	0.0569543	-0.096318
8105487	3.13394	3.63628	3.58194	3.58194	8105487	chr5	+	57878914	58155213	25	BC013033,ENST00000282878,NM_138453	RAB3C	RAB3C, member RAS oncogene family	5q13	115827	0.502335	0.447996	0.447996	0.672141	-0.642391
8085081	7.80303	7.83483	8.1697	8.25091	8085081	chr3	-	3191695	3221394	28	ENST00000491834,ENST00000231948,NM_016302	CRBN	cereblon	3p26.2	51185	0.0317947	0.366665	0.44788	-0.796974	0.772512
8145622	4.16118	4.55535	4.28681	4.60905	8145622	chr8	+	28387928	28388036	25	ENST00000365541	RN5S259	RNA, 5S ribosomal 259	---	---	0.394168	0.125629	0.447874	-0.449559	0.484468
8123884	3.19777	3.68912	3.51437	3.64557	8123884	chr6	-	10671655	10694842	28	BC016820,ENST00000460742,ENST00000503680,ENST00000	C6orf52	chromosome 6 open reading frame 52	6p24.1	347744	0.491349	0.316603	0.447798	-0.0683132	0.10764
7971075	3.08377	2.75422	3.34528	3.53131	7971075	chr13	-	37740459	37740795	15	ENST00000365525	RN7SKP1	RNA, 7SK small nuclear pseudogene 1	---	---	-0.329547	0.261508	0.447543	-0.823979	0.800971
7963760	4.36212	4.50244	4.53732	4.8096	7963760	chr12	-	54685468	54694791	27	BC005044,ENST00000540264,ENST00000553070,ENST00000	NFE2	nuclear factor (erythroid-derived 2), 45kDa	12q13	4778	0.140318	0.175197	0.447484	-0.993998	0.997542
8082012	3.72727	4.01399	4.19712	4.17461	8082012	chr3	+	121613287	121660458	48	BC044572,ENST00000489711,ENST00000295605,ENST00000	SLC15A2	solute carrier family 15 (H+/peptide transporter), member 2	3q13.33	6565	0.286727	0.469856	0.447344	-0.584407	0.551921
7926708	4.63216	4.56444	4.84621	5.07908	7926708	chr10	+	25305587	25315593	27	BC035132,ENST00000524413,ENST00000376356,NM_024838	THNSL1	threonine synthase-like 1 (S. cerevisiae)	10p12.1	79896	-0.0677188	0.214055	0.446918	-0.934153	0.919338
8132302	5.33024	5.6319	5.45464	5.77657	8132302	chr7	+	36118694	36125340	11	AF447883,XR_108769	PP13004	uncharacterized LOC402481	7p14.2	402481	0.301659	0.124401	0.446332	-0.69995	0.727596
8086494	6.30755	6.51315	6.41416	6.75388	8086494	chr3	-	44541019	44552109	16	AK131507,AK296954,ENST00000436261,ENST00000489411,	ZNF852	zinc finger protein 852	3p21.31	285346	0.205603	0.106611	0.44633	-0.877238	0.895503
7990138	4.24956	4.70471	4.6278	4.69546	7990138	chr15	-	72452148	72490126	37	BC038451,ENST00000309731,NM_001012642	GRAMD2	GRAM domain containing 2	15q23	196996	0.45515	0.378248	0.445903	-0.198435	0.236968
7991459	6.15451	6.37357	6.0739	6.60026	7991459	chr15	-	93586637	93632437	29	AK125204,AL390083,BC140838,BC151132,ENST0000032908	RGMA	RGM domain family, member A	15q26.1	56963	0.219053	-0.0806169	0.445748	-0.684434	0.712679
8169928	5.77356	5.89027	6.22738	6.21923	8169928	chrX	+	129628915	129631553	10	AF220185,NR_027141	FAM45B	family with sequence similarity 45, member B (pseudogene)	Xq26.1	55855	0.116713	0.453822	0.44567	-0.656297	0.626004
8133106	9.08694	8.15541	8.9398	9.53255	8133106	chr7	+	65220513	65220646	8	NR_002961	SNORA22	small nucleolar RNA, H/ACA box 22	7q11.21	677807	-0.931533	-0.147145	0.445602	-0.924805	0.909068
7981161	7.05927	7.54987	7.4838	7.50481	7981161	chr14	-	95883944	95942173	42	BC146604,ENST00000557275,ENST00000334258,ENST00000	SYNE3	spectrin repeat containing, nuclear envelope family member 3	14q32.13	161176	0.490594	0.42453	0.445537	0.408359	-0.37201
8174554	3.41268	3.7102	3.66986	3.85822	8174554	chrX	-	110913057	110913176	25	ENST00000364550	RN5S512	RNA, 5S ribosomal 512	---	---	0.297524	0.25718	0.445536	-0.91377	0.929092
7897953	6.43105	6.1945	6.58791	6.87643	7897953	chr1	+	12567300	12567451	24	DQ786227,NR_003022,NR_003025	SNORA59B,SNORA59A	small nucleolar RNA, H/ACA box 59B,small nucleolar RNA, H/ACA box 59A	17p11.2,1p36.21	677883	-0.23655	0.156863	0.445387	-0.921578	0.905537
8005626	6.43105	6.1945	6.58791	6.87643	8005626	chr17	+	19460873	19461024	24	DQ786227,NR_003022,NR_003025	SNORA59B,SNORA59A	small nucleolar RNA, H/ACA box 59B,small nucleolar RNA, H/ACA box 59A	17p11.2,1p36.21	677883	-0.23655	0.156863	0.445387	-0.921578	0.905537
7928354	7.76258	7.7364	8.08081	8.20796	7928354	chr10	+	74927924	75004262	17	AB023191,AK303436,BC015394,ENST00000242505,ENST000	FAM149B1	family with sequence similarity 149, member B1	10q22.2	317662	-0.026178	0.318233	0.445381	-0.841855	0.819895
8056963	5.26083	5.39134	5.40607	5.70616	8056963	chr2	-	176992555	176994493	26	AK092134	LOC100129455	uncharacterized LOC100129455	2q31.1	100129455	0.13051	0.14524	0.445329	-0.985239	0.991229
8121087	6.34872	6.77111	6.45276	6.79402	8121087	chr6	+	89855769	89875284	33	BC035036,ENST00000275072,NM_001010853	PM20D2	peptidase M20 domain containing 2	6q15	135293	0.422387	0.104041	0.445304	-0.361807	0.398323
7903393	5.12644	5.13005	5.34413	5.57159	7903393	chr1	+	101702444	101707074	32	BC018650,ENST00000305352,NM_001400	S1PR1	sphingosine-1-phosphate receptor 1	1p21	1901	0.00360618	0.217683	0.445145	-0.957497	0.945365
8091737	9.19399	9.24674	9.47625	9.63911	8091737	chr3	-	159974788	160117320	21	AK055904,AK303410,BC101494,BC113669,ENST0000032644	IFT80	intraflagellar transport 80 homolog (Chlamydomonas)	3q25.33	57560	0.0527514	0.282259	0.445121	-0.917974	0.901602
8130183	2.17779	2.62528	2.45357	2.62261	8130183	chr6	-	151619978	151620068	24	ENST00000516678	RNY4P20	RNA, Ro-associated Y4 pseudogene 20	---	---	0.447495	0.275777	0.444822	-0.292189	0.329711
7970676	8.19948	7.95946	8.94596	8.64402	7970676	chr13	-	26618735	26625198	24	AY358775,ENST00000319420,NM_001007538	SHISA2	shisa homolog 2 (Xenopus laevis)	13q12.13	387914	-0.240022	0.746485	0.44454	-0.420312	0.384168
7940775	6.29207	5.86259	6.42329	6.73637	7940775	chr11	+	63304280	63313930	28	AF092922,ENST00000537871,ENST00000255688,ENST00000	RARRES3	retinoic acid receptor responder (tazarotene induced) 3	11q23	5920	-0.429478	0.131218	0.444304	-0.890536	0.871886
8101844	8.45268	8.41355	8.69479	8.89612	8101844	chr4	-	99992129	100009931	13	AK226177,ENST00000296412,ENST00000512621,NM_000671	ADH5	alcohol dehydrogenase 5 (class III), chi polypeptide	4q23	128	-0.0391252	0.242108	0.443437	-0.91894	0.902656
7976402	4.54191	4.71165	4.29389	4.98533	7976402	chr14	+	93813537	93814700	25	AY161004,ENST00000342144,NM_182971	COX8C	cytochrome c oxidase subunit VIIIC	14q32.12	341947	0.169734	-0.248022	0.443421	-0.654846	0.684167
7979813	10.2584	9.82335	10.3419	10.7018	7979813	chr14	-	69254375	69261453	32	AK024202,ENST00000439696,ENST00000336440,NM_004926	ZFP36L1	zinc finger protein 36, C3H type-like 1	14q22-q24	677	-0.435042	0.0835163	0.443378	-0.915507	0.898913
8122336	6.90097	7.14953	7.30258	7.34429	8122336	chr6	+	139349819	139364439	27	BC014953,ENST00000367660,NM_021243	ABRACL	ABRA C-terminal like	6q24.1	58527	0.248558	0.401609	0.443324	-0.808686	0.784837
7907747	2.04803	2.32188	2.33402	2.49083	7907747	chr1	+	179545403	179545525	24	ENST00000516066	RNU5F-2P	RNA, U5F small nuclear 2, pseudogene	---	---	0.273845	0.285995	0.4428	-0.988922	0.99401
8036913	7.56048	8.03973	8.18681	8.00324	8036913	chr19	-	40953700	40971679	24	BC109371,ENST00000263368,NM_000713	BLVRB	biliverdin reductase B (flavin reductase (NADPH))	19q13.1-q13.2	645	0.479258	0.626336	0.442767	0.478527	-0.512814
7901748	5.98064	5.7851	6.09512	6.42309	7901748	chr1	+	59762653	60228402	36	BC014947,ENST00000371218,ENST00000303721,ENST00000	FGGY	FGGY carbohydrate kinase domain containing	1p32.1	55277	-0.195542	0.114479	0.442445	-0.957132	0.944953
8159667	5.31844	5.78522	5.48741	5.76086	8159667	chr9	+	140172278	140177093	25	AK000252,ENST00000357503,NM_017723	TOR4A	torsin family 4, member A	9q34.3	54863	0.466782	0.168971	0.442429	-0.234203	0.272395
7926715	5.6318	5.97925	5.95142	6.07419	7926715	chr10	+	25463991	25891158	31	AY528411,ENST00000376351,NM_020752	GPR158	G protein-coupled receptor 158	10p12.1	57512	0.347451	0.319625	0.442389	-0.908393	0.924189
8036820	6.04382	6.52273	6.1455	6.48604	8036820	chr19	-	40576914	40596845	28	ENST00000450241,ENST00000455521,ENST00000340963,NM	ZNF780A	zinc finger protein 780A	19q13.2	284323	0.478908	0.101686	0.442219	-0.219982	0.258316
8085340	6.84842	7.21292	7.10825	7.2906	8085340	chr3	-	11597544	11762211	24	BC003038,ENST00000273038,ENST00000426568,ENST00000	VGLL4	vestigial like 4 (Drosophila)	3p25.3	9686	0.364501	0.259832	0.442178	-0.6805	0.708892
8074972	3.57904	3.67305	3.89578	4.02099	8074972	chr22	-	24340595	24347258	24	ENST00000448934,ENST00000485225,NR_003081,NR_00308	GSTTP1,GSTTP2	glutathione S-transferase theta pseudogene 1,glutathione S-transferase theta pseudogene 2	---,22q11.23,22q12	---,653399,25774	0.0940136	0.316741	0.441951	-0.89133	0.872741
8116130	4.57973	4.76921	4.77391	5.02151	8116130	chr5	-	177138237	177207677	35	AB018295,ENST00000508296,ENST00000360669,ENST00000	FAM153A,LOC100507427,LOC100507387,FAM153B	family with sequence similarity 153, member A,uncharacterized LOC100507427,uncharacterized LOC100507387,family with sequence similarity 153, member B	5q35.3,---,5q35.2	285596,100507427,100507387,202134	0.189476	0.194176	0.441777	-0.980617	0.987586
8085774	7.22822	7.44365	8.08964	7.66985	8085774	chr3	-	21462642	21792816	26	BC007212,ENST00000281523,NM_024697	ZNF385D	zinc finger protein 385D	3p24.3	79750	0.215429	0.86142	0.441631	-0.0421641	0.00269421
8009243	5.77211	5.83331	6.14778	6.21358	8009243	chr17	+	62461569	62464759	29	ENST00000571603,NM_001085423	MILR1	mast cell immunoglobulin-like receptor 1	17q23.3	284021	0.0611969	0.375666	0.441466	-0.783137	0.757981
7961298	3.63082	3.97524	3.68584	4.07228	7961298	chr12	-	11338599	11339543	32	BC131742,ENST00000334266,NM_181429	TAS2R42	taste receptor, type 2, member 42	12p13	353164	0.344415	0.0550204	0.441459	-0.525976	0.559137
7958692	7.9475	7.97563	8.10124	8.38864	7958692	chr12	+	111051907	111086935	25	AK301732,AY358184,BC040113,BC044885,BC062611,DQ278	TCTN1	tectonic family member 1	12q24.11	79600	0.0281237	0.153739	0.441141	-0.996158	0.991925
8004534	4.75835	5.25088	5.0736	5.19914	8004534	chr17	+	7531374	7536701	27	BC101785,ENST00000380450,ENST00000570527,ENST00000	SHBG	sex hormone-binding globulin	17p13-p12	6462	0.492533	0.315255	0.440795	-0.022382	0.0618268
7988921	8.839	8.93459	9.06537	9.27975	7988921	chr15	-	52599478	52821247	48	AB290180,U90942,ENST00000546028,ENST00000399233,EN	MYO5A	myosin VA (heavy chain 12, myoxin)	15q21	4644	0.0955823	0.226366	0.440743	-0.985385	0.977893
7999468	8.21943	8.30053	8.52332	8.65999	7999468	chr16	-	11641856	11681322	28	U77396,ENST00000571688,ENST00000413364,ENST0000033	LITAF	lipopolysaccharide-induced TNF factor	16p13.13	9516	0.0811004	0.303896	0.44056	-0.901501	0.883716
8090803	6.13317	6.08296	6.03285	6.57367	8090803	chr3	-	133543079	133614691	40	BC078662,ENST00000285208,ENST00000543906,NM_016577	RAB6B	RAB6B, member RAS oncogene family	3q22.1	51560	-0.0502102	-0.100315	0.4405	-0.956092	0.966915
7974920	5.54861	5.58552	5.54505	5.98889	7974920	chr14	+	64319701	64693151	144	AF435011,ENST00000344113,ENST00000261678,ENST00000	SYNE2	spectrin repeat containing, nuclear envelope 2	14q23.2	23224	0.0369136	-0.00355654	0.440285	-0.956497	0.967267
8064557	7.20821	7.30151	7.53529	7.64795	8064557	chr20	-	2815967	2821836	41	AK293638,ENST00000360652,ENST00000356872,ENST00000	PCED1A	PC-esterase domain containing 1A	20p13	64773	0.093297	0.327077	0.439736	-0.873096	0.853171
7938002	3.06747	3.59764	3.42061	3.50717	7938002	chr11	+	5423827	5424777	25	ENST00000332043	OR51J1	olfactory receptor, family 51, subfamily J, member 1 (gene/pseudogene)	---	---	0.530162	0.353132	0.439695	0.224304	-0.185663
7922648	6.29178	6.24637	6.71587	6.73131	7922648	chr1	-	179850742	179851730	27	ENST00000325993,NM_015602,NM_001267578	TOR1AIP1	torsin A interacting protein 1	1q24.2	26092	-0.0454041	0.424086	0.439533	-0.692624	0.663613
7939298	8.80517	9.33887	8.80149	9.24469	7939298	chr11	+	34460478	34493607	34	BC110398,ENST00000241052,NM_001752	CAT	catalase	11p13	847	0.533699	-0.0036762	0.439522	-0.144751	0.183694
8028607	5.36795	5.695	5.42131	5.80745	8028607	chr19	+	39759154	39760735	11	AY129148,ENST00000331982,NM_172138	IL28A	interleukin 28A (interferon, lambda 2)	19q13.13	282616	0.327049	0.0533632	0.439499	-0.562274	0.594478
7934789	5.59932	5.56187	5.61097	6.03856	7934789	chr10	-	87359312	88126283	46	BC039263,ENST00000327946,ENST00000464741,NM_017551	GRID1	glutamate receptor, ionotropic, delta 1	10q22	2894	-0.037449	0.0116521	0.439247	-0.992841	0.996782
8142886	9.94931	9.98118	10.0193	10.3885	8142886	chr7	-	129470577	129592789	22	BC006277,ENST00000355621,NM_003344,NM_182697,NM_00	UBE2H	ubiquitin-conjugating enzyme E2H	7q32	7328	0.0318767	0.0700177	0.439219	-0.991739	0.996029
7981377	6.70043	6.87589	7.15397	7.13958	7981377	chr14	-	102973182	102976128	27	BC015422,ENST00000559651,ENST00000286918,ENST00000	ANKRD9	ankyrin repeat domain 9	14q32.31	122416	0.175456	0.45354	0.439144	-0.637389	0.606477
7933092	6.07977	6.27463	6.17248	6.51882	7933092	chr10	-	38091751	38146538	40	BC132915,ENST00000395867,NM_021045,NM_001267597,NM	ZNF248	zinc finger protein 248	10p11.2	57209	0.194861	0.0927092	0.439048	-0.875365	0.893766
8064302	8.02463	7.95201	8.16872	8.46356	8064302	chr20	+	62887094	62934707	30	BC033665,ENST00000308824,ENST00000299468,ENST00000	PCMTD2	protein-L-isoaspartate (D-aspartate) O-methyltransferase domain containing 2	20q13.33	55251	-0.0726241	0.144092	0.43893	-0.975424	0.965967
7953626	5.86282	5.75633	6.07841	6.30154	7953626	chr12	+	7282967	7311541	32	AB018269,AK299177,AK316059,BC111491,ENST0000026654	CLSTN3	calsyntenin 3	12p13.31	9746	-0.106489	0.215589	0.438715	-0.915315	0.898705
7912496	6.5905	6.89851	7.03824	7.02917	7912496	chr1	-	11845780	11866115	28	AB209113,ENST00000376592,ENST00000376590,ENST00000	MTHFR	methylenetetrahydrofolate reductase (NAD(P)H)	1p36.3	4524	0.308011	0.447735	0.438666	-0.628065	0.59686
8031837	6.77166	7.28914	6.89456	7.21018	8031837	chr19	+	58379177	58379979	10	AF294842,AK027616	ZNF587	zinc finger protein 587	19q13.43	84914	0.517484	0.122905	0.438528	-0.119586	0.158681
8066574	4.2312	4.7658	4.33017	4.66928	8066574	chr20	-	44313290	44333658	23	AF454506,ENST00000330523,ENST00000335769,NM_172006	WFDC10B	WAP four-disulfide core domain 10B	20q13.12	280664	0.534592	0.0989615	0.438076	-0.0974288	0.136637
8090565	7.7431	7.43795	7.54164	8.18109	8090565	chr3	-	129116053	129116191	12	NR_002992	SNORA7B	small nucleolar RNA, H/ACA box 7B	3q21.3	677797	-0.305151	-0.201466	0.43799	-0.996446	0.998995
7952641	7.87055	7.51887	7.89962	8.30842	7952641	chr11	-	128837842	129034240	32	EF127492,ENST00000310343,ENST00000526162,ENST00000	ARHGAP32	Rho GTPase activating protein 32	11q24.3	9743	-0.351689	0.0290688	0.437866	-0.958358	0.946339
7956026	7.00178	7.37629	7.37026	7.43946	7956026	chr12	+	56137064	56144065	28	AF100907,ENST00000257868,ENST00000546799,NM_005811	GDF11	growth differentiation factor 11	12q13.2	10220	0.374508	0.368484	0.437684	-0.957624	0.968247
7963670	7.60135	7.87998	7.98071	8.03887	7963670	chr12	-	53874279	53893444	45	U07358,ENST00000547020,ENST00000267079,ENST0000054	MAP3K12	mitogen-activated protein kinase kinase kinase 12	12q13	7786	0.278627	0.379361	0.437524	-0.894462	0.876115
8103911	8.60202	8.65482	8.74591	9.0394	8103911	chr4	-	185308889	185395703	26	BC015803,BT007264,CR457077,ENST00000393593,NM_0021	IRF2	interferon regulatory factor 2	4q34.1-q35.1	3660	0.0528006	0.143896	0.437384	-0.999886	0.998509
8113103	5.85709	5.8552	6.13295	6.29435	8113103	chr5	-	93748679	93812889	26	AB020632,ENST00000513200,ENST00000504117,ENST00000	KIAA0825	KIAA0825	5q15	285600	-0.00189107	0.275864	0.43726	-0.895207	0.876919
8176655	4.052	4.5153	4.23853	4.48917	8176655	chrY	+	16634632	16957530	18	ENST00000339174,NR_028319	NLGN4Y	neuroligin 4, Y-linked	Yq11.221	22829	0.463301	0.186526	0.437169	-0.222612	0.26092
7909175	8.69662	8.80262	8.94108	9.13378	7909175	chr1	+	206516197	206637783	26	BC132872,ENST00000295713,ENST00000439126,ENST00000	SRGAP2	SLIT-ROBO Rho GTPase activating protein 2	1q32.1	23380	0.106004	0.24447	0.437167	-0.976798	0.967583
7940667	8.58402	8.73877	8.76722	9.02097	7940667	chr11	+	62432894	62433042	25	NR_004390	SNORA57	small nucleolar RNA, H/ACA box 57	11q12.2	692158	0.154753	0.183195	0.436948	-0.992587	0.996611
8111864	2.4844	3.43559	3.01363	2.92129	8111864	chr5	-	41142336	41261540	27	BC035723,ENST00000337836,ENST00000263413,NM_001115	C6	complement component 6	5p13	729	0.951189	0.529229	0.436897	0.787213	-0.762258
8104139	6.68274	7.00712	6.72599	7.11962	8104139	chrUn_gl000218	-	50967	55051	26	NR_027420	LOC389834	ankyrin repeat domain 57 pseudogene	---	389834	0.324379	0.0432523	0.436879	-0.557386	0.589723
8169015	4.5179	4.62783	4.68743	4.95455	8169015	chrX	+	102585124	102587254	27	AK094400,ENST00000332431,ENST00000372666,NM_152278	TCEAL7	transcription elongation factor A (SII)-like 7	Xq22.1	56849	0.109929	0.169534	0.43665	-0.999144	0.999998
7981951	4.91465	4.58882	4.82393	5.35123	7981951	chr15	+	25299357	25299451	8	NR_003317	SNORD116-2	small nucleolar RNA, C/D box 116-2	15q11.2	100033414	-0.32582	-0.0907196	0.436589	-0.995741	0.991325
7926061	3.25112	3.47828	3.28202	3.68749	7926061	chr10	+	7745232	7791483	25	AK291379,AK297334,BC132685,ENST00000358415,ENST000	ITIH2	inter-alpha-trypsin inhibitor heavy chain 2	10p15	3698	0.227167	0.0309002	0.436375	-0.752681	0.778082
8179221	5.0143	5.11443	5.08744	5.4504	8179221	chr6	+	30919716	30921029	16	AB064272,BC069477,BC101661,BC101663,ENST0000041615	DPCR1	diffuse panbronchiolitis critical region 1	6p21.33	135656	0.100136	0.0731464	0.436104	-0.960978	0.971148
8009873	5.85427	6.05976	6.08139	6.29036	8009873	chr17	+	73585666	73586421	6	AF418286,ENST00000293201,NR_003587	MYO15B	myosin XVB pseudogene	17q25.1,---	80022,---	0.205491	0.227113	0.436088	-0.991754	0.99604
7953442	5.54076	5.68515	6.1112	5.9768	7953442	chr12	+	6930870	6936586	33	U47928,ENST00000311268,ENST00000428545,NM_014449,N	GPR162	G protein-coupled receptor 162	12p13	27239	0.144391	0.570435	0.436036	-0.410906	0.3746
7938746	3.54297	3.83286	3.59964	3.97876	7938746	chr11	+	18194384	18195827	24	BC095509,ENST00000314254,NM_054032	MRGPRX4	MAS-related GPR, member X4	11p15.1	117196	0.289895	0.0566755	0.435789	-0.645355	0.675004
7989199	4.88655	5.28545	5.12069	5.32232	7989199	chr15	-	58245627	58358616	46	AK128709,ENST00000249750,ENST00000347587,ENST00000	ALDH1A2	aldehyde dehydrogenase 1 family, member A2	15q21.3	8854	0.398901	0.234138	0.435776	-0.464158	0.498759
8048317	4.74379	5.08758	4.76816	5.17932	8048317	chr2	+	219267366	219267448	25	NR_029500	MIR26B	microRNA 26b	2q35	407017	0.343796	0.0243742	0.435533	-0.500569	0.534349
8161371	4.23104	4.69422	4.67878	4.66652	8161371	chr9	-	42338591	42338869	32	ENST00000424841,ENST00000536653,ENST00000447493,EN	MEP1AP1,MEP1AP3,MEP1AP4,MEP1AP2	meprin A, alpha pseudogene 1,meprin A, alpha pseudogene 3,meprin A, alpha pseudogene 4,meprin A, alpha pseudogene 2	---	---	0.463183	0.447739	0.435486	0.929955	-0.914718
7948455	3.41855	3.65674	3.43208	3.85351	7948455	chr11	-	59708244	59952106	29	BC108728,ENST00000528851,ENST00000530839,ENST00000	MS4A6A	membrane-spanning 4-domains, subfamily A, member 6A	11q12.1	64231	0.238193	0.0135252	0.434962	-0.714213	0.741284
7921625	3.08824	3.21159	3.51759	3.52313	7921625	chr1	-	160454820	160493052	25	AJ277141,ENST00000368059,ENST00000368057,ENST00000	SLAMF6	SLAM family member 6	1q23.2	114836	0.12335	0.429351	0.434895	-0.683571	0.654228
8066739	3.6311	3.68454	3.93786	4.06592	8066739	chr20	-	45042871	45087915	34	AL831934	ZNF663	zinc finger protein 663	20q13.12	100130934	0.0534378	0.306755	0.434814	-0.878778	0.859256
7967318	3.85801	4.19224	4.11334	4.2927	7967318	chr12	-	123185840	123187904	12	BC027965,ENST00000328880,NM_177551	HCAR2	hydroxycarboxylic acid receptor 2	12q24.31	338442	0.334229	0.255333	0.43469	-0.785193	0.809024
8169949	6.92843	6.61052	7.44117	7.36308	8169949	chrX	+	131157245	131209971	34	AB040057,ENST00000394334,ENST00000394335,ENST00000	MST4	serine/threonine protein kinase MST4	Xq26.2	51765	-0.317906	0.512743	0.43465	-0.606672	0.574821
7968062	4.16224	4.38469	4.6166	4.59632	7968062	chr13	+	25254695	25285918	24	BC031609,ENST00000381946,ENST00000218548,NM_001676	ATP12A	ATPase, H+/K+ transporting, nongastric, alpha polypeptide	13q12.12|13q12.1-q12.3	479	0.222452	0.454364	0.434086	-0.611595	0.579889
7983704	5.45919	5.66303	5.8801	5.89312	7983704	chr15	+	51633713	51700210	27	AY358144,BX538105,ENST00000335449,ENST00000396399,	GLDN	gliomedin	15q21.2	342035	0.203843	0.420911	0.433931	-0.708582	0.680177
8036291	5.24566	5.50613	5.48183	5.67946	8036291	chr19	-	36668505	36737159	30	BC068453,ENST00000355114,ENST00000392173,ENST00000	ZNF565	zinc finger protein 565	19q13.12	147929	0.260477	0.236173	0.433806	-0.947173	0.959095
7922382	3.37877	3.45249	3.81424	3.81238	7922382	chr1	-	173577475	173639001	32	BC126353,ENST00000333279,NM_198493	ANKRD45	ankyrin repeat domain 45	1q25.1	339416	0.0737231	0.435472	0.43361	-0.668824	0.638959
7916777	3.4217	3.196	3.46923	3.85525	7916777	chr1	-	65524117	65524191	21	NR_029516	MIR101-1	microRNA 101-1	1p31.3	406893	-0.2257	0.0475288	0.433557	-0.977689	0.968635
7916609	9.88463	9.98779	9.98121	10.3182	7916609	chr1	-	59246460	59249999	34	BC068522,ENST00000371222,NM_002228	JUN	jun proto-oncogene	1p32-p31	3725	0.103167	0.0965849	0.433549	-0.973534	0.981797
8067530	6.35228	6.66322	6.52668	6.78583	8067530	chr20	-	61141555	61148733	32	AK054875,ENST00000563409,ENST00000566771,ENST00000	C20orf166-AS1	C20orf166 antisense RNA 1 (non-protein coding)	20q13.33	253868	0.310946	0.174403	0.433548	-0.7192	0.746065
7971486	4.14293	3.82011	4.15888	4.57625	7971486	chr13	-	46917099	47012325	31	AK093073,AK125950,AK300183,BC032311,BC043488,ENST0	KIAA0226L,PPP1R2P4	KIAA0226-like,protein phosphatase 1, regulatory (inhibitor) subunit 2 pseudogene 4	13q14.13,---	80183,---	-0.322824	0.0159473	0.433322	-0.968874	0.958347
7952673	3.59682	3.46487	3.99973	4.02996	7952673	chr11	-	129106617	129107006	5	AK127847	FLJ45950	FLJ45950 protein	11q24.3	399975	-0.131956	0.402906	0.433132	-0.706582	0.678099
8154057	1.97068	2.10798	2.3641	2.40381	8154057	chr9	+	1333837	1333953	15	ENST00000365513	RN5S279	RNA, 5S ribosomal 279	---	---	0.137298	0.393419	0.433132	-0.758545	0.732233
8054511	4.71987	5.04184	5.12072	5.15257	8054511	chr2	-	110969932	110970348	7	BC064430	LINC00116	long intergenic non-protein coding RNA 116	2q13	205251	0.321972	0.400846	0.432695	-0.852228	0.830914
8078138	7.91814	7.66352	8.14863	8.35081	8078138	chr3	+	15468862	15484120	30	AF272973,AK304697,BC041329,ENST00000396842,ENST000	EAF1	ELL associated factor 1	3p25.1	85403	-0.254615	0.23049	0.432672	-0.855935	0.834857
8065280	6.76901	6.8258	7.16883	7.20166	8065280	chr20	-	20372856	20693123	44	ENST00000202677,NM_020343	RALGAPA2	Ral GTPase activating protein, alpha subunit 2 (catalytic)	20p11.22	57186	0.0567891	0.399823	0.432649	-0.728425	0.700814
7934936	3.89172	4.20508	4.0689	4.32408	7934936	chr10	-	91190360	91295313	28	ENST00000371790,ENST00000341233	SLC16A12	solute carrier family 16, member 12 (monocarboxylic acid transporter 12)	10q23.31	387700	0.313357	0.177184	0.432358	-0.71377	0.740859
8056730	4.54492	4.50133	4.55994	4.97726	8056730	chr2	-	171568961	171571077	25	NR_027433	LOC440925	uncharacterized LOC440925	2q31.1	440925	-0.0435859	0.0150273	0.43234	-0.994971	0.998149
8056005	9.45498	9.33867	9.8274	9.88707	8056005	chr2	-	158592958	158731623	39	BC033867,L02911,ENST00000263640,ENST00000409283,EN	ACVR1	activin A receptor, type I	2q23-q24	90	-0.116313	0.372421	0.432092	-0.742248	0.715219
7936320	6.05615	6.08716	6.12095	6.48815	7936320	chr10	-	112696380	112696991	21	NR_026715	RPL13AP6	ribosomal protein L13a pseudogene 6	10q25.2	644511	0.0310087	0.064799	0.431999	-0.990568	0.995204
8036389	7.48022	7.78993	7.16559	7.91217	8036389	chr19	-	37675722	37701453	13	AY147015,ENST00000532828,NM_152279	ZNF585B	zinc finger protein 585B	19q13.12	92285	0.309717	-0.314625	0.431954	-0.446927	0.48189
8029129	9.57555	9.84942	9.83282	10.0074	8029129	chr19	+	42363988	42375484	23	BC018616,ENST00000221975,NM_001022	RPS19	ribosomal protein S19	19q13.2	6223	0.27387	0.257276	0.43182	-0.955418	0.966328
8089438	2.25846	2.59977	2.65892	2.69023	8089438	chr3	-	109012641	109035364	21	AY283672,ENST00000478945,NM_138815	DPPA2	developmental pluripotency associated 2	3q13.13	151871	0.341308	0.400456	0.431765	-0.884231	0.865106
8042283	7.16447	6.83862	7.42326	7.5962	8042283	chr2	+	64681613	64688515	29	BC036082,ENST00000464281,ENST00000238875,ENST00000	LGALSL	lectin, galactoside-binding-like	2p14	29094	-0.325857	0.25879	0.431731	-0.817275	0.793892
8101728	6.67865	6.89887	6.87052	7.11031	8101728	chr4	-	89647106	89978323	39	ENST00000395002,ENST00000264344,ENST00000508369,NM	FAM13A	family with sequence similarity 13, member A	4q22.1	10144	0.22022	0.191872	0.431663	-0.948642	0.960389
8035539	5.24194	5.56061	5.64981	5.67342	8035539	chr19	-	18979354	19007488	48	M62302,ENST00000427170,ENST00000247005,NM_001492,N	GDF1,CERS1	growth differentiation factor 1,ceramide synthase 1	19p12	2657.11	0.318672	0.40787	0.431475	-0.805668	0.781658
8066493	7.12734	5.97395	6.15773	7.55871	8066493	chr20	-	43880879	43883206	28	BC020708,ENST00000338380,NM_003064	SLPI	secretory leukocyte peptidase inhibitor	20q12	6590	-1.15339	-0.969605	0.43137	-0.994251	0.997702
7985016	7.98891	7.95418	7.66291	8.42027	7985016	chr15	+	75941348	75950971	25	EF653821,ENST00000308527,NM_153271	SNX33	sorting nexin 33	15q24.2	257364	-0.0347232	-0.325999	0.431364	-0.822721	0.844518
8085716	3.56415	3.58568	3.71615	3.9955	8085716	chr3	-	18389434	18480204	30	BC001744,M97287,ENST00000338745,ENST00000454909,EN	SATB1	SATB homeobox 1	3p23	6304	0.0215279	0.151995	0.431351	-0.994664	0.989817
7981949	5.42987	5.03995	5.37319	5.8612	7981949	chr15	+	25296624	25296718	22	NR_003316	SNORD116-1	small nucleolar RNA, C/D box 116-1	15q11.2	100033413	-0.389916	-0.0566718	0.431331	-0.979721	0.971049
7910164	6.34698	6.45502	6.53196	6.77825	7910164	chr1	+	227084589	227175246	41	AB073905,AK297735,AK301012,BC005171,ENST0000036677	ADCK3	aarF domain containing kinase 3	1q42.13	56997	0.108044	0.184986	0.431274	-0.999866	0.998441
8106516	8.23315	8.26346	8.25621	8.66438	8106516	chr5	+	78533287	78617948	27	ENST00000396137,NM_152405	JMY	junction mediating and regulatory protein, p53 cofactor	5q14.1	133746	0.0303054	0.0230539	0.431226	-0.973889	0.982092
7946125	4.07232	4.46654	4.45893	4.50343	7946125	chr11	-	6190585	6191556	26	BC136732,ENST00000530810,NM_001004052	OR52B2	olfactory receptor, family 52, subfamily B, member 2	11p15.4	255725	0.394214	0.386609	0.431106	-0.930892	0.944586
7921429	4.41961	4.77082	4.43178	4.85068	7921429	chr1	-	158746472	158747425	25	ENST00000339258,NM_001005278	OR6N2	olfactory receptor, family 6, subfamily N, member 2	1q23.1	81442	0.351205	0.0121623	0.431066	-0.471167	0.505616
8151756	6.95533	7.11565	7.30818	7.3862	8151756	chr8	-	92006499	92053066	35	BC033892,ENST00000285419,ENST00000518359,ENST00000	TMEM55A	transmembrane protein 55A	8q21.3	55529	0.160314	0.352841	0.430865	-0.852654	0.831367
8074734	4.9947	4.65255	4.93673	5.4255	8074734	chr22	-	21663055	21663734	4	AK128837	LOC284861	uncharacterized LOC284861	22q11.21	284861	-0.342149	-0.0579732	0.430803	-0.987473	0.980475
8097920	3.58623	4.0815	3.73587	4.01685	8097920	chr4	+	155661990	155674270	30	AY546085,ENST00000507827,ENST00000336356,ENST00000	LRAT	lecithin retinol acyltransferase (phosphatidylcholine--retinol O-acyltransferase)	4q32.1	9227	0.495266	0.149632	0.430618	-0.132881	0.1719
7934690	8.69214	8.91796	8.99235	9.12264	7934690	chr10	-	81142081	81205383	28	BC028617,ENST00000372336,NM_153367	ZCCHC24	zinc finger, CCHC domain containing 24	10q22.3	219654	0.225821	0.300205	0.430498	-0.988214	0.981402
8068024	6.43773	6.3109	7.02981	6.86809	8068024	chr21	+	27011589	27087235	27	AF255910,AK294769,AY016009,AY077698,AY358361,BC017	JAM2	junctional adhesion molecule 2	21q21.2	58494	-0.126826	0.592081	0.430356	-0.497757	0.463135
8118324	6.47994	5.77251	6.3731	6.91023	8118324	chr6	+	31895260	31913451	26	ENST00000416252,ENST00000551081,ENST00000413548,EN	C2	complement component 2	6p21.3	717	-0.707438	-0.106846	0.430284	-0.941987	0.928004
8043583	5.39799	5.16182	5.70194	5.82812	8043583	chr2	+	96905977	96907701	18	ENST00000446816,ENST00000432267,NR_046322	LOC285033	uncharacterized LOC285033	2q11.2	285033	-0.236176	0.303948	0.430125	-0.793357	0.768709
8168873	7.38995	7.8494	7.48441	7.81987	8168873	chrX	+	100852489	100853049	4	BC007677,ENST00000361910,ENST00000539247,ENST00000	ARMCX6	armadillo repeat containing, X-linked 6	Xq21.33-q22.3	54470	0.459453	0.0944651	0.429921	-0.234987	0.27317
8008263	7.67269	7.71319	7.68127	8.1026	8008263	chr17	+	48172696	48188423	24	AK290522,AK293600,AK297089,BC005811,BC040478,BC063	PDK2	pyruvate dehydrogenase kinase, isozyme 2	17q21.33	5164	0.0404999	0.00857751	0.429909	-0.960615	0.970835
8096744	6.48832	6.33005	6.76474	6.91814	8096744	chr4	+	108852717	108874613	28	AY343323,ENST00000332884,ENST00000424249,NM_183075	CYP2U1	cytochrome P450, family 2, subfamily U, polypeptide 1	4q25	113612	-0.158269	0.276419	0.429825	-0.836719	0.814451
8054131	6.643	6.68116	6.76246	7.07271	8054131	chr2	-	99215865	99224955	24	BC047722,ENST00000328709,ENST00000483527,NM_001008	COA5	cytochrome C oxidase assembly factor 5	2q11.2	493753	0.038165	0.119464	0.429707	-0.99988	0.999712
8120719	10.3703	10.6684	10.5775	10.7999	8120719	chr6	+	74405514	74538041	50	ENST00000287097,NM_001159587	CD109	CD109 molecule	6q13	135228	0.298095	0.207244	0.4296	-0.806891	0.829579
8000791	6.22534	5.93014	6.41063	6.65487	8000791	chr16	-	30103635	30107528	24	AB098737,BC005009,BC050664,ENST00000398841,ENST000	YPEL3	yippee-like 3 (Drosophila)	16p11.2	83719	-0.295207	0.185287	0.429526	-0.879429	0.859953
8005064	5.32052	5.93876	5.55184	5.74989	8005064	chr17	+	12692856	12894959	26	AK294538,BC117412,BC117416,BC143853,ENST0000034082	ARHGAP44	Rho GTPase activating protein 44	17p12	9912	0.618245	0.231316	0.42937	0.198474	-0.159633
8025179	8.58633	8.50178	9.14281	9.01564	8025179	chr19	+	7581075	7585911	31	BC014002,ENST00000361576,ENST00000394341,NM_018083	ZNF358	zinc finger protein 358	19p13.3	140467	-0.0845482	0.556489	0.429312	-0.521516	0.48743
8178712	6.49553	7.44246	6.18096	6.92479	8178712	chr6	-	32008932	32013905	40	##################################################	TNXB	tenascin XB	6p21.3	7148	0.946927	-0.314569	0.429257	0.110135	-0.0708173
8179935	6.49553	7.44246	6.18096	6.92479	8179935	chr6	-	32008932	32013905	40	##################################################	TNXB	tenascin XB	6p21.3	7148	0.946927	-0.314569	0.429257	0.110135	-0.0708173
8044124	4.28896	4.3834	4.56997	4.71811	8044124	chr2	+	105858200	105859924	24	U92642,ENST00000258456,NM_007227	GPR45	G protein-coupled receptor 45	2q11.1-q12	11250	0.0944338	0.281011	0.429151	-0.930029	0.914798
7916616	4.90629	5.10317	5.07447	5.33539	7916616	chr1	-	60358980	60392462	36	AB080265,AK055088,BC032594,U37143,ENST00000371204,	CYP2J2	cytochrome P450, family 2, subfamily J, polypeptide 2	1p31.3-p31.2	1573	0.19688	0.168186	0.429105	-0.951125	0.962573
7954631	6.25186	6.16266	6.61024	6.68079	7954631	chr12	+	29302133	29487006	34	ENST00000182377	FAR2	fatty acyl CoA reductase 2	12p11.22	55711	-0.0892059	0.358375	0.428925	-0.759771	0.733515
7904469	10.172	10.3503	0	10.6006	7904469	chr1	+	121107154	121131149	42	AK293335,AK295845,BC132872,BC132874,BC144343,ENST0	SRGAP2,SRGAP2P1	SLIT-ROBO Rho GTPase activating protein 2,SLIT-ROBO Rho GTPase activating protein 2 pseudogene 1	1q32.1,---	23380,---	0.178343	0.136716	0.428611	-0.940836	0.953478
8084788	3.80796	4.17925	3.67717	4.23649	8084788	chr3	+	190105841	190128333	30	BC069682,ENST00000264734,NM_006580	CLDN16	claudin 16	3q28	10686	0.371293	-0.130784	0.428539	-0.392409	0.428409
8086051	6.79522	7.02959	6.6895	7.22364	8086051	chr3	-	33191537	33260707	26	NM_015551	SUSD5	sushi domain containing 5	3p22.3	26032	0.23437	-0.105711	0.428424	-0.626575	0.65685
7898627	4.94352	5.17001	5.04699	5.37182	7898627	chr1	+	20617430	20680756	34	AK125833,ENST00000485375,ENST00000473325,ENST00000	VWA5B1	von Willebrand factor A domain containing 5B1	1p36.12	127731	0.226487	0.103466	0.428301	-0.826488	0.848065
8170811	3.58617	3.35291	3.55365	4.01444	8170811	chrX	+	153409740	153424507	12	ENST00000369951,NM_020061	OPN1LW	opsin 1 (cone pigments), long-wave-sensitive	Xq28	5956	-0.233261	-0.0325151	0.428276	-0.996224	0.992021
8117071	7.89667	8.07127	8.107	8.32475	8117071	chr6	+	17600586	17611950	25	AF097027,BC047881,ENST00000259963,NM_016255	FAM8A1	family with sequence similarity 8, member A1	6p23	51439	0.174598	0.210321	0.428075	-0.996562	0.999056
8016482	4.36283	4.71423	4.81994	4.79087	8016482	chr17	-	46709852	46709921	25	NR_029582	MIR196A1	microRNA 196a-1	17q21.32	406972	0.351396	0.457112	0.428045	-0.450863	0.415279
7948643	6.70093	6.7839	7.21293	7.12875	7948643	chr11	-	61664773	61687741	31	BC022239,ENST00000394836,ENST00000301773,NM_013401	RAB3IL1	RAB3A interacting protein (rabin3)-like 1	11q12.2	5866	0.0829729	0.512003	0.427819	-0.523423	0.489382
7987381	6.93932	6.93303	6.73809	7.36713	7987381	chr15	-	37090798	37110707	21	BC066972,ENST00000430593,NR_027320	CSNK1A1P1	casein kinase 1, alpha 1 pseudogene 1	15q14	161635	-0.00628627	-0.201233	0.427809	-0.867309	0.886281
7898030	4.91402	5.13176	4.8587	5.34182	7898030	chr1	+	13521963	13526943	18	ENST00000327795,ENST00000332192,ENST00000316412,NM	PRAMEF20,PRAMEF21	PRAME family member 20,PRAME family member 21	1p36.21	645425	0.217745	-0.055313	0.427806	-0.687875	0.715989
7984932	5.29932	5.65206	5.52355	5.72683	7984932	chr15	+	75287891	75313836	23	AF495715,AK301505,BC024700,ENST00000425597,ENST000	SCAMP5	secretory carrier membrane protein 5	15q24.2	192683	0.352738	0.224221	0.427506	-0.630516	0.660662
8127696	4.57668	4.78978	4.78978	5.00288	8127696	chr6	-	78427659	78429672	11	AY371030,AY371041,AY395519	ERVK-9,ERVK-4,ERVK-19	endogenous retrovirus group K, member 9,endogenous retrovirus group K, member 4,endogenous retrovirus group K, member 19	6q14.1,3q21.2,19q11	100616102,60359,100862685	0.213099	0.213099	0.426197	-0.977296	0.984898
8149200	4.57668	4.78978	4.78978	5.00288	8149200	chr8	-	7356402	7358418	11	AY371030,AY371041,AY395519	ERVK-9,ERVK-4,ERVK-19	endogenous retrovirus group K, member 9,endogenous retrovirus group K, member 4,endogenous retrovirus group K, member 19	6q14.1,3q21.2,19q11	100616102,60359,100862685	0.213099	0.213099	0.426197	-0.977296	0.984898
8154823	5.20927	6.03455	5.88873	5.63547	8154823	chr9	+	33524213	33575593	13	ENST00000290943,NM_001244752	ANKRD18B	ankyrin repeat domain 18B	9p13.3	441459	0.825279	0.679458	0.426197	0.987872	-0.980973
8029958	7.94964	8.10071	8.34786	8.37574	8029958	chr19	+	48248801	48260315	22	BC006311,ENST00000246802,ENST00000325566,NM_015710	GLTSCR2	glioma tumor suppressor candidate region gene 2	19q13.3	29997	0.151068	0.398219	0.426101	-0.73747	0.710236
8058570	5.79596	5.67594	6.02645	6.22202	8058570	chr2	-	210885435	211036089	47	BC126155,ENST00000281772,NM_152519	KANSL1L	KAT8 regulatory NSL complex subunit 1-like	2q34	151050	-0.120018	0.230485	0.42606	-0.890451	0.871795
7971922	5.22963	5.09808	5.59112	5.65502	7971922	chr13	-	66876966	67804468	30	BC136626,ENST00000377865,ENST00000456367,ENST00000	PCDH9	protocadherin 9	13q21.32	5101	-0.131553	0.361485	0.425385	-0.746056	0.71919
7968632	3.08311	3.23296	3.78681	3.50816	7968632	chr13	+	36920569	36943662	24	ENST00000488319,ENST00000493739,NR_045180,NR_04518	SPG20OS	SPG20 opposite strand	13q13.3	100507135	0.149853	0.7037	0.425058	-0.208377	0.169609
8107613	10.5084	10.4961	10.499	10.9334	8107613	chr5	+	122110750	122165803	35	ENST00000379516	SNX2	sorting nexin 2	5q23	6643	-0.0123222	-0.0094547	0.424995	-0.978487	0.985868
8097841	8.06889	8.38533	8.1334	8.49386	8097841	chr4	+	154074270	154260474	38	AF220018,ENST00000437508,ENST00000338700,NM_015271	TRIM2	tripartite motif containing 2	4q31.3	23321	0.316435	0.0645046	0.424968	-0.571177	0.603132
8122327	5.6941	5.70177	5.73647	6.11899	8122327	chr6	+	139094646	139114456	33	AY167571,ENST00000332797,ENST00000026464,NM_015439	CCDC28A	coiled-coil domain containing 28A	6q23.1-q24.1	25901	0.00766753	0.0423752	0.424893	-0.990428	0.995105
7932094	6.2874	6.36474	6.45461	6.71209	7932094	chr10	-	13319391	13342130	34	AF023462,AF112977,BC029512,CR542055,ENST0000039691	PHYH	phytanoyl-CoA 2-hydroxylase	10p13	5264	0.0773398	0.167206	0.424692	-0.999264	0.99697
8108981	4.20227	4.19098	4.32512	4.62692	8108981	chr5	+	146614526	146755479	31	AK094580,ENST00000306304,ENST00000397936,ENST00000	STK32A	serine/threonine kinase 32A	5q32	202374	-0.0112907	0.122852	0.424651	-0.995807	0.99142
8025828	10.8103	10.2875	11.5898	11.2349	8025828	chr19	+	11200132	11244490	42	BC014514,ENST00000558518,ENST00000455727,ENST00000	LDLR	low density lipoprotein receptor	19p13.2	3949	-0.52285	0.779449	0.42456	-0.453222	0.417684
7969493	2.4257	2.96388	2.8594	2.84977	7969493	chr13	+	77956107	78219391	37	AK301659,ENST00000471491,ENST00000377246,ENST00000	SCEL	sciellin	13q22	8796	0.538181	0.433704	0.424075	0.726527	-0.698838
8038587	5.1521	5.47816	5.3823	5.57607	8038587	chr19	-	51125234	51171654	26	BC028379,ENST00000544769,ENST00000338916,NM_032298	SYT3	synaptotagmin III	19q13.33	84258	0.326051	0.230191	0.423965	-0.744524	0.770295
8040516	5.20591	5.20885	4.91326	5.62971	8040516	chr2	+	24235769	24241587	13	ENST00000406420,ENST00000495018,ENST00000338315,NM	MFSD2B	major facilitator superfamily domain containing 2B	2p23.3	388931	0.00294494	-0.292642	0.423809	-0.804191	0.827026
7989073	4.70513	5.41113	4.80717	5.12879	7989073	chr15	-	55911596	56035177	24	AY630258,ENST00000389286,NM_173814	PRTG	protogenin	15q21.3	283659	0.706002	0.102036	0.423656	0.175065	-0.136066
8037762	6.95318	6.62287	7.40064	7.37667	8037762	chr19	-	46913155	46916841	27	JN703457,ENST00000307522,ENST00000540252,NM_032040	CCDC8	coiled-coil domain containing 8	19q13.32	83987	-0.330316	0.447461	0.423487	-0.651826	0.621384
8006531	10.0406	10.1584	10.1127	10.464	8006531	chr17	+	33570090	33594420	37	AK303299,ENST00000299977,ENST00000542451,NM_144975	SLFN5	schlafen family member 5	17q12	162394	0.117771	0.0720223	0.423349	-0.944889	0.957075
8059158	8.51654	8.51488	8.45053	8.93987	8059158	chr2	-	220101333	220110151	40	AK299404,AK300215,AY358639,ENST00000295759,ENST000	GLB1L	galactosidase, beta 1-like	2q35	79411	-0.00165711	-0.0660117	0.423326	-0.944473	0.956707
8030997	5.69007	5.75162	5.784	6.11322	8030997	chr19	+	53971000	54006950	23	ENST00000396403,NM_001004301	ZNF813	zinc finger protein 813	19q13.42	126017	0.061555	0.0939287	0.423157	-0.991234	0.995676
7962181	1.32758	1.76071	1.93518	1.75069	7962181	chr12	-	31747026	31747140	24	ENST00000516581	RNU5F-4P	RNA, U5F small nuclear 4, pseudogene	---	---	0.433132	0.607599	0.423103	0.350827	-0.387517
8062782	6.44407	6.18617	6.84178	6.86711	8062782	chr20	+	42544807	42698256	38	AK055135,ENST00000372999,ENST00000358131,ENST00000	TOX2	TOX high mobility group box family member 2	20q13.12	84969	-0.257904	0.397705	0.423036	-0.696071	0.667189
7908409	6.9613	8.14054	8.37186	7.38406	7908409	chr1	+	192778169	192781406	33	BC042755,ENST00000235382,ENST00000464302,NM_002923	RGS2	regulator of G-protein signaling 2, 24kDa	1q31	5997	1.17923	1.41056	0.422761	0.905055	-0.921137
8029273	8.28193	8.31401	8.62036	8.70446	8029273	chr19	+	42882116	42882919	15	AF497566,ENST00000334370,NM_001410	MEGF8	multiple EGF-like-domains 8	19q12	1954	0.0320867	0.338431	0.422531	-0.80943	0.785621
7954645	7.56335	7.79147	7.60954	7.98586	7954645	chr12	+	31106920	31144850	26	BC146917,ENST00000546076,ENST00000261177,ENST00000	TSPAN11	tetraspanin 11	12p11.21	441631	0.22812	0.0461847	0.422505	-0.753124	0.778505
7977149	8.70426	8.47028	8.677	9.12661	7977149	chr14	+	104182145	104200004	32	AK226142,AK290519,AY395756,BC001130,BC005999,ENST0	ZFYVE21	zinc finger, FYVE domain containing 21	14q32.33	79038	-0.233977	-0.027253	0.422354	-0.995043	0.990342
8021695	6.69966	6.44034	6.31102	7.12195	8021695	chr18	+	67068291	67509393	28	BC096744,ENST00000382713,NM_152721	DOK6	docking protein 6	18q22.2	220164	-0.259324	-0.388639	0.422293	-0.93503	0.948297
8068361	8.47261	8.87742	9.02685	8.89479	8068361	chr21	+	35467162	35478561	25	ENST00000381151,NM_006933	SLC5A3	solute carrier family 5 (sodium/myo-inositol cotransporter), member 3	21q22.12	6526	0.404811	0.554238	0.422175	0.202258	-0.240757
8108182	4.2	4.79962	4.60988	4.62214	8108182	chr5	+	134303596	134347392	31	BC110384,ENST00000282611,NM_178019	CATSPER3	cation channel, sperm associated 3	5q31.1	347732	0.599616	0.409881	0.422145	0.628258	-0.597059
8045539	4.83409	4.65253	4.97703	5.25588	8045539	chr2	+	143635067	143799885	36	U57721,ENST00000264170,ENST00000375773,ENST0000040	KYNU	kynureninase	2q22.2	8942	-0.181558	0.14294	0.421789	-0.938078	0.923673
7921533	3.65589	4.04126	4.07191	4.07756	7921533	chr1	-	160007257	160040038	28	U52155,ENST00000368089,NM_002241	KCNJ10	potassium inwardly-rectifying channel, subfamily J, member 10	1q23.2	3766	0.385371	0.416017	0.421668	-0.772178	0.746496
8122734	5.30815	5.25737	5.26629	5.7298	8122734	chr6	+	150464212	150571493	31	AF407165,ENST00000361131,NM_030949	PPP1R14C	protein phosphatase 1, regulatory (inhibitor) subunit 14C	6q24.3-q25.3	81706	-0.0507785	-0.0418601	0.421652	-0.980659	0.987621
8125289	7.33805	8.22436	7.07647	7.75966	8125289	chr6	-	31978555	31980319	32	##################################################	TNXB,TNXA	tenascin XB,tenascin XA (pseudogene)	6p21.3	7148.71	0.886313	-0.261573	0.421617	0.103854	-0.0645141
7904482	10.1987	10.4264	10.2555	10.6203	7904482	chr1	+	144013898	144094424	20	BC132872,BC150646,ENST00000295713,ENST00000414359,	SRGAP2,SRGAP2B,LOC100505630	SLIT-ROBO Rho GTPase activating protein 2,SLIT-ROBO Rho GTPase activating protein 2B (pseudogene),uncharacterized LOC100505630	1q32.1,1q21.1,---	23380,647135,100505630	0.227693	0.0567903	0.421529	-0.764319	0.789177
8127396	3.33558	3.35315	2.93584	3.75677	8127396	chr6	-	65523276	65532827	4	FJ416331,ENST00000503581,ENST00000370621,ENST00000	EYS	eyes shut homolog (Drosophila)	6q12	346007	0.0175691	-0.399745	0.42119	-0.733917	0.760156
7956301	10.8437	11.0551	11.071	11.2649	7956301	chr12	+	57522276	57607134	106	ENST00000243077,NM_002332	LRP1	low density lipoprotein receptor-related protein 1	12q13-q14	4035	0.21138	0.227261	0.421149	-0.98944	0.99439
8094271	7.66036	7.75755	7.69923	8.0815	8094271	chr4	+	17616273	17626160	22	AF358829,ENST00000237380,NM_025205	MED28	mediator complex subunit 28	4p16	80306	0.0971909	0.0388773	0.421148	-0.937455	0.950465
8128726	4.71886	4.79164	4.96749	5.13996	8128726	chr6	-	109713931	109761992	28	AK293674,ENST00000447468,ENST00000440797,ENST00000	PPIL6	peptidylprolyl isomerase (cyclophilin)-like 6	6q21	285755	0.0727804	0.248627	0.421097	-0.95058	0.937583
8029423	4.44482	4.32302	4.3006	4.86579	8029423	chr19	+	44754318	44779468	24	AK055310,ENST00000334152,ENST00000391958,NM_001207	ZNF233	zinc finger protein 233	19q13.31	353355	-0.121796	-0.144217	0.420969	-0.969274	0.978228
8038319	5.26134	5.84033	5.40901	5.68225	8038319	chr19	-	49654455	49658681	29	BC094691,ENST00000252825,ENST00000391863,NM_002152	HRC	histidine rich calcium binding protein	19q13.3	3270	0.578989	0.147665	0.420912	0.0605032	-0.0210562
8059902	4.66957	5.07507	4.85559	5.09046	8059902	chr2	-	237964070	237964809	26	AL122100,ENST00000244820	LOC93463	uncharacterized LOC93463	2q37.3	93463	0.405499	0.186019	0.420894	-0.360426	0.396964
8026490	4.21411	4.46057	4.34549	4.63482	8026490	chr19	+	15939809	15946165	20	DQ249310,NR_015379	UCA1	urothelial cancer associated 1 (non-protein coding)	19p13.12	652995	0.246457	0.131377	0.420703	-0.814125	0.836411
8046553	1.87199	1.98784	1.97124	2.29214	8046553	chr2	+	177015031	177015140	25	NR_029609	MIR10B	microRNA 10b	2q31.1	406903	0.115853	0.0992489	0.420155	-0.966528	0.975901
8149612	7.07301	7.24758	7.10381	7.49283	8149612	chr8	-	20103676	20161474	28	AF123659,ENST00000381569,ENST00000522290,ENST00000	LZTS1	leucine zipper, putative tumor suppressor 1	8p22	11178	0.174574	0.0308017	0.419825	-0.832265	0.853499
8172781	4.40941	4.85464	4.19799	4.82892	8172781	chrX	-	52673111	52683950	15	ENST00000298181,NM_173358	SSX7	synovial sarcoma, X breakpoint 7	Xp11.23	280658	0.445225	-0.211428	0.419506	-0.272046	0.309817
8019486	11.3258	11.5087	11.1665	11.7451	8019486	chr17	-	80278900	80291921	29	U77643,ENST00000269389,NM_003004	SECTM1	secreted and transmembrane 1	17q25	6398	0.182961	-0.159249	0.41929	-0.665697	0.694633
8113369	4.24126	4.1806	7.47425	4.65989	8113369	chr5	-	101569690	101632253	36	AY273896,ENST00000310954,NM_180991	SLCO4C1	solute carrier organic anion transporter family, member 4C1	5q21.2	353189	-0.0606546	3.23299	0.41863	0.174126	-0.212859
8140739	4.95101	4.94444	5.30311	5.36958	8140739	chr7	-	86954541	86974842	33	AB007455,AK292782,BC068535	TP53TG1	TP53 target 1 (non-protein coding)	7q21.1	11257	-0.00656949	0.352101	0.418572	-0.772608	0.746945
7956013	8.2179	8.37205	8.67707	8.63644	7956013	chr12	+	56109818	56113484	26	AK096656,D64007,ENST00000548925,ENST00000553100,EN	BLOC1S1-RDH5,BLOC1S1	BLOC1S1-RDH5 readthrough,biogenesis of lysosomal organelles complex-1, subunit 1	12q,12q13-q14	1.00528e+08	0.15415	0.459173	0.418547	-0.576259	0.54355
8150076	5.87144	5.92056	6.7921	6.28996	8150076	chr8	-	29193608	29208185	36	U21108,ENST00000240100,ENST00000240101,NM_001394,N	DUSP4	dual specificity phosphatase 4	8p12-p11	1846	0.049118	0.92066	0.418516	-0.125455	0.0861969
7926037	6.88413	6.93053	7.54762	7.3024	7926037	chr10	+	6186894	6277503	44	##################################################	PFKFB3	6-phosphofructo-2-kinase/fructose-2,6-biphosphatase 3	10p15.1	5209	0.0464023	0.663488	0.418273	-0.325412	0.287835
7923772	3.35127	3.65803	3.84472	3.76954	7923772	chr1	-	205350506	205419059	25	AK302392,ENST00000367152,ENST00000476884,ENST00000	LEMD1	LEM domain containing 1	1q32.1	93273	0.306756	0.493451	0.418264	-0.319641	0.281991
7944023	2.82135	3.41793	3.4417	3.23954	7944023	chr11	+	114533252	114579362	25	AK057953,ENST00000389586,ENST00000505358,NM_182495	NXPE2	neurexophilin and PC-esterase domain family, member 2	11q23.3	120406	0.59658	0.620358	0.418194	0.948826	-0.960552
8106727	4.44917	4.85223	4.81119	4.86714	8106727	chr5	+	81678764	81682335	23	AK123303	FLJ41309	uncharacterized LOC645079	5q14.2	645079	0.403062	0.362021	0.417978	-0.539964	0.572766
7898052	5.04179	5.19795	4.96825	5.45976	7898052	chr1	+	13736907	13747803	21	ENST00000327795,ENST00000332192,ENST00000316412,NM	PRAMEF20,PRAMEF21	PRAME family member 20,PRAME family member 21	1p36.21	645425	0.156164	-0.0735369	0.417972	-0.765229	0.790043
7954063	9.64988	9.55555	9.61659	10.0678	7954063	chr12	+	13028433	13029044	23	NR_003932	RPL13AP20	ribosomal protein L13a pseudogene 20	12p13.1	387841	-0.0943323	-0.0332874	0.417891	-0.994578	0.997908
8177750	4.66737	4.9656	4.88159	5.08483	8177750	chr6	+	30103885	30116512	32	##################################################	TRIM40	tripartite motif containing 40	6p22.1	135644	0.298237	0.214223	0.41746	-0.803641	0.826505
8179060	4.66737	4.9656	4.88159	5.08483	8179060	chr6	+	30103885	30116512	32	##################################################	TRIM40	tripartite motif containing 40	6p22.1	135644	0.298237	0.214223	0.41746	-0.803641	0.826505
8158671	11.3864	11.5171	11.391	11.8038	8158671	chr9	+	133320094	133376661	24	AK027126,ENST00000352480,ENST00000372394,ENST00000	ASS1	argininosuccinate synthase 1	9q34.1	445	0.130679	0.00466199	0.417412	-0.869817	0.888614
8154733	10.0403	9.95343	10.2929	10.4573	8154733	chr9	+	32384618	32450834	26	ENST00000309951	ACO1	aconitase 1, soluble	9p21.1	48	-0.086888	0.252621	0.41696	-0.873625	0.853737
8163958	4.0403	4.25034	4.11405	4.45712	8163958	chr9	-	125288637	125289575	24	ENST00000304880,NM_012363	OR1N1	olfactory receptor, family 1, subfamily N, member 1	9q33.2	138883	0.210042	0.0737487	0.416822	-0.814443	0.836712
7897509	5.66737	5.81531	5.6282	6.08418	7897509	chr1	+	10003486	10045556	26	BC014943,ENST00000377205,ENST00000462686,NM_022787	NMNAT1	nicotinamide nucleotide adenylyltransferase 1	1p36.22	64802	0.147936	-0.0391724	0.416812	-0.805705	0.828457
7939613	6.15806	6.25237	6.16802	6.57485	7939613	chr11	+	45907202	45928016	12	BC068470,ENST00000241014,NM_005456	MAPK8IP1,LOC644172	mitogen-activated protein kinase 8 interacting protein 1,mitogen-activated protein kinase 8 interacting protein 1 pseudogene	11p11.2,17q21.31	9479.64	0.094313	0.00996034	0.416794	-0.916638	0.931701
7911056	4.94496	5.27996	5.06678	5.36172	7911056	chr1	+	244624678	244803806	29	AK027205,AK302609,AK303059,BC032859,ENST0000047387	C1orf101	chromosome 1 open reading frame 101	1q44	257044	0.335001	0.121827	0.416766	-0.54963	0.582177
8043433	6.95606	7.29866	7.16194	7.37283	8043433	chr2	+	89975693	89976486	30	BC110394,ENST00000468494,ENST00000474213	IGKC,IGKV2-30,IGKV2D-30	immunoglobulin kappa constant,immunoglobulin kappa variable 2-30,immunoglobulin kappa variable 2D-30	2p12,---	3514,---	0.342593	0.205881	0.416762	-0.616364	0.646966
8105340	3.00716	3.57609	3.54396	3.42387	8105340	chr5	+	54398473	54406080	26	BC015739,ENST00000274306,NM_006144	GZMA	granzyme A (granzyme 1, cytotoxic T-lymphocyte-associated serine esterase 3)	5q11-q12	3001	0.568928	0.536804	0.41671	0.999929	-0.999621
8039017	5.98762	5.81814	6.21967	6.40414	8039017	chr19	-	53452632	53466114	20	BC105930,ENST00000357666,ENST00000444460,NM_001031	ZNF816,ZNF816-ZNF321P	zinc finger protein 816,ZNF816-ZNF321P readthrough	19q13.41,19q	125893	-0.169476	0.232055	0.41653	-0.867432	0.847116
8103494	2.40813	2.63494	2.84943	2.82465	8103494	chr4	-	164245062	164253748	22	AB209237,BC036657,BC071720,L07615,ENST00000296533,	NPY1R	neuropeptide Y receptor Y1	4q31.3-q32	4886	0.226808	0.441295	0.41652	-0.590218	0.557894
8112940	9.74028	9.76524	9.87742	10.1568	8112940	chr5	-	80708840	81047072	37	BC017020,ENST00000320672,ENST00000514493,ENST00000	SSBP2	single-stranded DNA binding protein 2	5q14.1	23635	0.0249595	0.13714	0.416513	-0.997662	0.994187
8174246	6.11016	6.28064	6.40416	6.52661	8174246	chrX	-	102754058	102774417	18	AF422143,ENST00000372633,ENST00000304236,NM_080879	RAB40A	RAB40A, member RAS oncogene family	Xq22.1	142684	0.170486	0.294007	0.416452	-0.951529	0.938647
8166511	6.79908	6.15314	7.43527	7.21533	8166511	chrX	+	24483338	24552542	28	L42452,ENST00000379162,ENST00000441463,NM_00114238	PDK3	pyruvate dehydrogenase kinase, isozyme 3	Xp22.11	5165	-0.645936	0.636194	0.416252	-0.544678	0.51115
8072353	4.3343	4.66763	4.71116	4.75054	8072353	chr22	+	30831531	30832231	25	AY358802	LOC646513	VLGN1945	22q12.2	646513	0.333327	0.376857	0.416233	-0.943082	0.929221
7961173	2.63293	2.98229	2.44795	3.04913	7961173	chr12	-	10562698	10562745	4	AF461811,ENST00000543812,NM_001199805	KLRC4-KLRK1,KLRK1	KLRC4-KLRK1 readthrough,killer cell lectin-like receptor subfamily K, member 1	12p,12p13.2-p12.3	1.00528e+08	0.349357	-0.184987	0.416193	-0.400166	0.436028
8164304	7.73666	7.90327	7.80362	8.15273	8164304	chr9	-	130647600	130667592	31	AB035173,AK057100,AY358672,BC006564,BC007802,BC016	ST6GALNAC6	ST6 (alpha-N-acetyl-neuraminyl-2,3-beta-galactosyl-1,3)-N-acetylgalactosaminide alpha-2,6-sialyltransferase 6	9q34.11	30815	0.166613	0.0669633	0.416068	-0.88033	0.898368
8020183	7.1486	7.0714	6.71955	7.56449	8020183	chr18	+	11981427	12030877	28	AF014398,ENST00000269159,ENST00000383376,NM_014214	IMPA2	inositol(myo)-1(or 4)-monophosphatase 2	18p11.2	3613	-0.0772006	-0.429053	0.415889	-0.801566	0.824542
7973006	2.15752	2.28976	1.94125	2.57314	7973006	chr14	+	20228059	20228947	19	ENST00000556269,ENST00000316004	OR4H12P	olfactory receptor, family 4, subfamily H, member 12 pseudogene	---	---	0.13224	-0.216268	0.415615	-0.699186	0.726861
8153167	4.52302	4.58197	4.93479	4.93814	8153167	chr8	-	140624804	140715299	26	AF248241,ENST00000522317,ENST00000520439,ENST00000	KCNK9	potassium channel, subfamily K, member 9	8q24.3	51305	0.0589478	0.411773	0.415118	-0.678168	0.648631
8031762	6.15142	6.54929	6.35967	6.56624	8031762	chr19	+	58038693	58052244	24	BC060863,ENST00000240719,ENST00000376233,NM_001199	ZNF549	zinc finger protein 549	19q13.43	256051	0.397869	0.208249	0.414818	-0.374693	0.410998
7981157	6.59264	7.10924	7.04973	7.00698	7981157	chr14	-	95873603	95876432	23	NR_026779	LINC00341	long intergenic non-protein coding RNA 341	14q32.13	79686	0.516602	0.457085	0.41434	0.919292	-0.903041
8071357	4.94267	5.40856	4.97828	5.35693	8071357	chr22	+	20294036	20299716	16	AB051440	LOC440792	proline dehydrogenase (oxidase) 1 pseudogene	22q11.21	440792	0.465891	0.0356128	0.414263	-0.198672	0.237203
7993337	4.81177	4.63183	4.85584	5.22598	7993337	chr16	+	14403142	14403228	21	NR_029854	MIR365A	microRNA 365a	16p13.12	100126355	-0.17994	0.0440673	0.414205	-0.985746	0.978337
8124606	2.60154	2.95931	2.82977	3.01573	8124606	chr6	-	28660986	28661060	25	ENST00000462564	TRNAK43P	transfer RNA lysine 43 (anticodon UUU) pseudogene	---	---	0.357772	0.228238	0.414194	-0.573266	0.605162
7933723	6.86637	6.8278	6.7994	7.27998	7933723	chr10	-	59951278	60027694	20	BC065709,ENST00000373935,NM_152230	IPMK	inositol polyphosphate multikinase	10q21.1	253430	-0.0385612	-0.06697	0.413615	-0.964777	0.974409
8028341	5.13146	5.39573	5.14757	5.54475	8028341	chr19	+	38826458	38861582	42	BC094785,BC109035,ENST00000410018,ENST00000409235,	CATSPERG	catsper channel auxiliary subunit gamma	19q13.1	57828	0.264274	0.016113	0.413289	-0.636971	0.666904
8020139	7.13341	8.02814	7.09149	7.54668	8020139	chr18	+	9923916	9923999	4	ENST00000411206	RN5S450	RNA, 5S ribosomal 450	---	---	0.894736	-0.0419134	0.413275	0.227676	-0.189063
7957510	3.7262	3.95845	3.69468	4.13942	7957510	chr12	+	93096829	93102065	21	BC107813,ENST00000397833,ENST00000544406,NM_001037	C12orf74	chromosome 12 open reading frame 74	12q22	338809	0.232254	-0.0315127	0.413222	-0.664349	0.693334
7964400	5.04891	5.4844	5.33677	5.46209	7964400	chr12	-	57637236	57644969	36	BC008069,ENST00000557176,ENST00000554578,ENST00000	STAC3	SH3 and cysteine rich domain 3	12q13.3	246329	0.435493	0.287861	0.413177	-0.168616	0.207391
7968928	6.95321	6.75466	7.12489	7.36632	7968928	chr13	+	45963828	45965857	18	AK124332,ENST00000054950,NM_002901,NR_024458	TPT1-AS1,DKFZp686K1684,RCN1	TPT1 antisense RNA 1 (non-protein coding),uncharacterized LOC440034,reticulocalbin 1, EF-hand calcium binding domain	13q14.13,11p13	100190939,440034,5954	-0.198558	0.17168	0.413108	-0.90851	0.891308
8177700	2.64371	2.86787	2.94502	3.05679	8177700	chr6	+	29364416	29365448	29	BC069123,BC101742,BC101746,ENST00000414415,ENST000	OR12D2	olfactory receptor, family 12, subfamily D, member 2	6p22.2-p21.31	26529	0.22416	0.30131	0.413077	-0.979122	0.970336
8048733	9.81906	9.38924	10.2968	10.2319	8048733	chr2	+	223725732	223808119	21	BC041692,ENST00000357430,ENST00000392066,NM_004457	ACSL3	acyl-CoA synthetase long-chain family member 3	2q34-q35	2181	-0.42982	0.477728	0.412865	-0.62333	0.591979
7940022	6.51048	6.70471	6.53011	6.92302	7940022	chr11	+	57228317	57244429	25	AY250221,ENST00000335099,NM_178570	RTN4RL2	reticulon 4 receptor-like 2	11q12.1	349667	0.19423	0.0196306	0.412535	-0.781978	0.805972
7981976	8.65117	8.25841	8.65485	9.06362	7981976	chr15	+	25325289	25325380	15	NR_003329	SNORD116-14	small nucleolar RNA, C/D box 116-14	15q11.2	100033426	-0.392765	0.00367622	0.412452	-0.954964	0.942507
8047086	6.69006	6.52235	6.87115	7.10247	8047086	chr2	+	191513848	191557492	23	AF045451,AK292446,BC035724,ENST00000409581,ENST000	NAB1	NGFI-A binding protein 1 (EGR1 binding protein 1)	2q32.3-q33	4664	-0.167712	0.181085	0.41241	-0.910426	0.893388
8063386	7.47922	7.5423	7.64348	7.89128	8063386	chr20	+	48807260	48809226	29	BC007538,ENST00000303004,NM_005194	CEBPB	CCAAT/enhancer binding protein (C/EBP), beta	20q13.1	1051	0.0630788	0.164267	0.412065	-0.997398	0.993775
7954785	3.55396	4.01688	4.16808	3.96596	7954785	chr12	+	34358634	34358752	25	ENST00000362784	RN5S357	RNA, 5S ribosomal 357	---	---	0.46292	0.614115	0.411994	0.526733	-0.559875
8090343	5.08961	5.52216	5.34432	5.50159	8090343	chr3	-	126061478	126076239	23	BC036733,ENST00000296233,NM_014079	KLF15	Kruppel-like factor 15	3q21.3	28999	0.432544	0.25471	0.411978	-0.202782	0.241276
8068126	3.32593	3.73712	3.49807	3.73712	8068126	chr21	+	31121257	31136311	25	AY077697,ENST00000455392,ENST00000309331,ENST00000	GRIK1-AS1	GRIK1 antisense RNA 1 (non-protein coding)	21q22.11	642976	0.411198	0.172147	0.411198	-0.305155	0.342507
8044191	2.88356	2.99898	3.28212	3.29463	8044191	chr2	+	108602995	108630444	32	AB043997,ENST00000409059,ENST00000264047,ENST00000	SLC5A7	solute carrier family 5 (choline transporter), member 7	2q12	60482	0.115423	0.398559	0.41107	-0.699373	0.670615
8007826	6.10328	6.46472	6.22792	6.51425	8007826	chr17	+	43922254	43924438	19	BC022041,ENST00000329196,NM_175882	SPPL2C	signal peptide peptidase like 2C	17q21.31	162540	0.361443	0.124647	0.410977	-0.455254	0.490044
8142580	5.3197	5.47715	5.73349	5.73053	8142580	chr7	-	121942051	121944599	29	BC136684,ENST00000442488,ENST00000427185,ENST00000	FEZF1	FEZ family zinc finger 1	7q31.32	389549	0.157445	0.413788	0.410826	-0.664655	0.634645
8153175	7.98651	7.98512	8.42569	8.39711	8153175	chr8	-	140742588	141468678	31	AK026394,AY190606,BC006206,ENST00000389328,ENST000	TRAPPC9	trafficking protein particle complex 9	8q24.3	83696	-0.0013885	0.439175	0.410598	-0.628097	0.596892
8023688	2.98302	3.15212	2.95973	3.39354	8023688	chr18	-	61304493	61311502	15	AK292212,ENST00000341074,NM_002974	SERPINB4	serpin peptidase inhibitor, clade B (ovalbumin), member 4	18q21.3	6318	0.169098	-0.023296	0.410522	-0.782618	0.80658
8157800	5.21356	5.31381	5.05509	5.62405	8157800	chr9	+	127454721	127454830	25	NR_029611	MIR181A2	microRNA 181a-2	9q33.3	406954	0.100257	-0.158462	0.410495	-0.774505	0.79887
8026133	5.37126	5.70271	5.68354	5.78159	8026133	chr19	+	13080423	13085567	23	BC025333,ENST00000317060,NM_152654	DAND5	DAN domain family, member 5	19p13.2	199699	0.331451	0.312281	0.410326	-0.921446	0.936063
8139212	8.21669	8.19601	8.41328	8.627	8139212	chr7	-	42003671	42262895	44	M57609,ENST00000395925,ENST00000479210,NM_000168	GLI3	GLI family zinc finger 3	7p13	2737	-0.0206779	0.196594	0.410312	-0.950839	0.937874
7943373	3.41911	3.63332	3.64724	3.82935	7943373	chr11	+	101572238	101574407	23	AY371030,AY371041,AY395519	ERVK-9,ERVK-4,ERVK-19	endogenous retrovirus group K, member 9,endogenous retrovirus group K, member 4,endogenous retrovirus group K, member 19	6q14.1,3q21.2,19q11	100616102,60359,100862685	0.214219	0.228131	0.410248	-0.988792	0.993915
7919780	8.64363	8.57971	8.98109	9.05388	7919780	chr1	-	150618701	150669633	28	BC013870,ENST00000271732,ENST00000427665,ENST00000	GOLPH3L	golgi phosphoprotein 3-like	1q21.3	55204	-0.0639251	0.337453	0.410244	-0.770811	0.745064
8175121	4.51053	4.75196	4.67306	4.92072	8175121	chrX	-	130407480	130533677	52	BC063884,ENST00000370910,ENST00000361420,ENST00000	IGSF1	immunoglobulin superfamily, member 1	Xq25	3547	0.241432	0.162524	0.410187	-0.862488	0.881792
7989491	5.91787	6.28121	6.08647	6.32774	7989491	chr15	-	63340372	63341172	22	AK092594,ENST00000561241,ENST00000560903	LOC100128979	uncharacterized LOC100128979	15q22.2	100128979	0.36334	0.168603	0.40987	-0.473165	0.50757
7965040	11.2664	11.6174	11.7313	11.6762	7965040	chr12	-	76419227	76425556	32	BC110820,ENST00000266671,NM_007350	PHLDA1	pleckstrin homology-like domain, family A, member 1	12q15	22822	0.350943	0.464869	0.409771	-0.230312	0.191721
8001147	7.96817	7.89972	8.04954	8.37781	8001147	chr16	-	46660316	46660750	28	BC062319,ENST00000315150,ENST00000393304,ENST00000	RAB43,ISY1-RAB43	RAB43, member RAS oncogene family,ISY1-RAB43 readthrough	3q21.3,3q	339122	-0.0684577	0.0813639	0.409641	-0.995217	0.990585
7963212	7.59932	7.48162	8.02835	8.00892	7963212	chr12	-	51373318	51422013	31	AF064484,ENST00000262051,ENST00000262052,ENST00000	SLC11A2	solute carrier family 11 (proton-coupled divalent metal ion transporters), member 2	12q13	4891	-0.117697	0.429034	0.409606	-0.648625	0.618077
7977507	7.54768	7.2154	8.39821	7.95705	7977507	chr14	-	20811233	20811565	25	ENST00000554988,NR_002312	RPPH1	ribonuclease P RNA component H1	14q11.2	85495	-0.332277	0.85053	0.409369	-0.351461	0.314233
8110618	7.74929	7.69044	7.91321	8.15857	8110618	chr5	+	180409273	180409611	4	AF084555,ENST00000566423,ENST00000249822,ENST00000	ARPP19	cAMP-regulated phosphoprotein, 19kDa	15q21.2	10776	-0.0588495	0.163919	0.409278	-0.960432	0.94869
7963986	9.8662	10.0208	10.1522	10.2755	7963986	chr12	-	56374206	56374817	22	AF498948,AK128675,AK291580,AY423722,BC000799,BC073	RAB13	RAB13, member RAS oncogene family	1q21.2	5872	0.154649	0.28604	0.409265	-0.94649	0.933014
8020110	10.0339	10.2486	10.194	10.4432	8020110	chr18	+	9708228	9862548	27	AF183421,ENST00000306096,ENST00000435762,NM_006868	RAB31	RAB31, member RAS oncogene family	18p11.3	11031	0.214645	0.160084	0.409215	-0.911718	0.927223
8097252	5.11816	5.32697	5.34149	5.52732	8097252	chr4	+	123653857	123666098	27	BC055426,ENST00000542236,ENST00000314218,NM_152618	BBS12	Bardet-Biedl syndrome 12	4q27	166379	0.208813	0.223325	0.409163	-0.988994	0.994063
8124240	4.51162	4.94126	4.86358	4.92073	8124240	chr6	-	24544332	24646383	32	BC152460,ENST00000378214,ENST00000537886,ENST00000	KIAA0319	KIAA0319	6p22.3-p22.2	9856	0.429636	0.351964	0.409106	-0.0521889	0.0915665
8040278	7.40713	7.24981	7.51423	7.81615	8040278	chr2	+	11295533	11319000	25	BC027625,ENST00000295083,ENST00000445921,ENST00000	PQLC3	PQ loop repeat containing 3	2p25.1	130814	-0.157322	0.107098	0.409016	-0.963264	0.951913
8133770	5.39567	5.92619	5.85116	5.80426	8133770	chr7	+	76751934	76924525	23	AB040938,AK292491,BC036053,ENST00000285871,ENST000	CCDC146	coiled-coil domain containing 146	7q11.23	57639	0.530518	0.455493	0.408591	0.903689	-0.886083
8084206	6.34872	6.35338	7.00065	6.75685	8084206	chr3	+	182971032	182991179	27	AF368169,AK074424,AK091474,BC028058,ENST0000032650	B3GNT5,LOC100505668	UDP-GlcNAc:betaGal beta-1,3-N-acetylglucosaminyltransferase 5,uncharacterized LOC100505668	3q28,---	84002.1	0.00465758	0.651933	0.408129	-0.347556	0.310274
8118124	6.46344	6.76014	6.62019	6.87156	8118124	chr6	+	31496739	31498008	24	BC132994,BC132996,ENST00000422733,ENST00000424816,	MCCD1	mitochondrial coiled-coil domain 1	6p21.33	401250	0.296691	0.156747	0.408119	-0.694912	0.722755
8013364	4.97482	5.51521	5.23657	5.38294	8013364	chr17	-	19581628	19619923	41	AK055758,AB250364,AB250701,BC035288,BC050578,BC062	SLC47A2	solute carrier family 47, member 2	17p11.2	146802	0.540386	0.26175	0.408116	0.183256	-0.14431
7953520	5.89865	5.97185	6.18995	6.30668	7953520	chr12	+	7013952	7023406	30	BC029858,ENST00000007969,ENST00000451681,ENST00000	LRRC23	leucine rich repeat containing 23	12p13	10233	0.073193	0.291294	0.408027	-0.88554	0.866513
7914326	6.72734	7.15242	7.41161	7.13526	7914326	chr1	-	31652592	31712399	32	AK299507,ENST00000373736,ENST00000263693,ENST00000	NKAIN1	Na+/K+ transporting ATPase interacting 1	1p35.2	79570	0.425081	0.68427	0.407916	0.357472	-0.394057
8151341	3.21059	3.30251	3.31806	3.61805	8151341	chr8	-	72933486	72987819	31	ENST00000262209,NM_007332	TRPA1	transient receptor potential cation channel, subfamily A, member 1	8q13	8989	0.0919158	0.107469	0.407461	-0.985625	0.991526
8030914	5.93123	6.01014	5.73198	6.33859	8030914	chr19	+	52839565	52871031	26	AK290888,ENST00000403906,ENST00000321287,ENST00000	ZNF610	zinc finger protein 610	19q13.41	162963	0.0789036	-0.199248	0.407364	-0.771722	0.796224
7963774	6.47585	6.48415	6.75241	6.88265	7963774	chr12	-	54762920	54785070	38	AF304052,ENST00000551109,ENST00000352268,ENST00000	ZNF385A	zinc finger protein 385A	12q13.13	25946	0.00829939	0.276569	0.4068	-0.873968	0.854104
8144473	3.99531	4.18461	3.86791	4.402	8144473	chr8	+	7738726	7740539	26	AF301470,ENST00000318124,ENST00000314357,NM_001081	DEFB103B,DEFB103A	defensin, beta 103B,defensin, beta 103A	8p23,8p23.1	55894.4	0.189304	-0.127401	0.406697	-0.664448	0.693429
8149172	3.99531	4.18461	3.86791	4.402	8149172	chr8	-	7286410	7287870	26	AF301470,ENST00000318124,ENST00000314357,NM_001081	DEFB103B,DEFB103A	defensin, beta 103B,defensin, beta 103A	8p23,8p23.1	55894.4	0.189304	-0.127401	0.406697	-0.664448	0.693429
8148951	5.22533	5.35625	5.25076	5.63198	8148951	chr8	+	146228197	146231015	24	ENST00000527067,NR_026974	C8orf77,ZNF252P-AS1	chromosome 8 open reading frame 77,ZNF252P antisense RNA 1 (non-protein coding)	---,8q24.3	-0.286103	0.130911	0.0254296	0.406644	-0.884793	0.902497
7943521	3.19845	3.31875	3.2074	3.60504	7943521	chr11	+	103907318	103909916	27	BC022017,ENST00000302259,NM_001001711	DDI1	DNA-damage inducible 1 homolog 1 (S. cerevisiae)	11q22.3	414301	0.120304	0.00895768	0.406593	-0.88311	0.90094
8140144	5.83393	5.94437	6.00937	6.24047	8140144	chr7	-	73248492	73256865	27	AF534110,AY354928,BC030295,ENST00000297873,ENST000	WBSCR27	Williams Beuren syndrome chromosome region 27	7q11.23	155368	0.11044	0.175436	0.406537	-0.999995	0.999339
8035865	3.29734	3.46223	3.59516	3.70365	8035865	chr19	-	28129350	28131546	22	AY371030,AY395519	ERVK-9,ERVK-19	endogenous retrovirus group K, member 9,endogenous retrovirus group K, member 19	6q14.1,19q11	1.00616e+08	0.164886	0.297818	0.406314	-0.932879	0.917934
7981947	4.62112	5.09845	4.73274	5.02727	7981947	chr15	+	25287120	25287187	24	NR_001289,NR_001295	SNORD109B,SNORD109A	small nucleolar RNA, C/D box 109B,small nucleolar RNA, C/D box 109A	15q11.2	338429	0.477337	0.111618	0.40615	-0.125153	0.164217
7982098	4.62112	5.09845	4.73274	5.02727	7982098	chr15	+	25523489	25523556	24	NR_001289,NR_001295	SNORD109B,SNORD109A	small nucleolar RNA, C/D box 109B,small nucleolar RNA, C/D box 109A	15q11.2	338429	0.477337	0.111618	0.40615	-0.125153	0.164217
7986426	4.68031	4.83768	4.78844	5.08632	7986426	chr15	+	100331413	100331606	21	AK302717,ENST00000341853,ENST00000561042,ENST00000	DNM1P46	DNM1 pseudogene 46	15q26.3	196968	0.15737	0.108125	0.406012	-0.932936	0.946421
8089596	6.56088	6.8027	7.1154	6.96687	8089596	chr3	-	113009700	113046645	10	AK002004,ENST00000465636,ENST00000461734,ENST00000	WDR52	WD repeat domain 52	3q13.2	55779	0.241817	0.554514	0.405993	-0.240027	0.201521
8096830	2.82721	2.8563	2.97685	3.23314	8096830	chr4	+	110749146	110765863	35	AF012270,ENST00000317735,NM_006583	RRH	retinal pigment epithelium-derived rhodopsin homolog	4q25	10692	0.029088	0.149642	0.40593	-0.994485	0.989571
7981984	1.41088	1.68162	1.48317	1.81662	7981984	chr15	+	25330532	25330623	12	NR_003333	SNORD116-18	small nucleolar RNA, C/D box 116-18	15q11.2	100033430	0.270737	0.0722866	0.405736	-0.662593	0.691641
8142345	7.84112	8.23889	8.45541	8.24652	8142345	chr7	-	111366164	111846462	58	ENST00000437633,NM_014705	DOCK4	dedicator of cytokinesis 4	7q31.1	9732	0.397765	0.614286	0.405397	0.275431	-0.313162
7948433	3.80698	4.10337	3.77159	4.21233	7948433	chr11	-	59596746	59612980	32	AK301295,BC037958,ENST00000257248,ENST00000525058,	GIF	gastric intrinsic factor (vitamin B synthesis)	11q13	2694	0.296388	-0.0353884	0.405346	-0.522436	0.555685
8079733	5.58762	5.61328	5.84341	5.99295	8079733	chr3	+	49209056	49213919	25	BC039083,ENST00000332780,ENST00000459846,ENST00000	KLHDC8B	kelch domain containing 8B	3p21.31	200942	0.0256666	0.25579	0.405335	-0.90812	0.890884
8032214	7.75803	8.09503	8.0631	8.16329	8032214	chr19	-	1397088	1401552	29	BC016760,ENST00000252288,ENST00000447102,NM_000156	GAMT	guanidinoacetate N-methyltransferase	19p13.3	2593	0.337002	0.305067	0.405257	-0.862412	0.881721
7989365	6.89789	7.03601	7.35757	7.30307	7989365	chr15	-	60789461	61521518	40	U04898,ENST00000335670,ENST00000309157,ENST0000026	RORA	RAR-related orphan receptor A	15q22.2	6095	0.138119	0.459678	0.405177	-0.546414	0.512929
7997352	6.82721	6.78571	7.08243	7.23227	7997352	chr16	+	78133551	79246564	46	AF211943,ENST00000566780,NM_016373	WWOX	WW domain containing oxidoreductase	16q23.3-q24.1	51741	-0.0414981	0.255219	0.405063	-0.878656	0.859125
8082406	4.47382	4.7995	3.87973	4.87877	8082406	chr3	+	127682452	127682567	14	ENST00000364340	RN5S139	RNA, 5S ribosomal 139	---	---	0.325679	-0.594093	0.40495	-0.372346	0.408689
8044067	3.7864	4.17751	4.0934	4.19135	8044067	chr2	+	103089762	103150427	36	ENST00000295269,NM_001011552	SLC9A4	solute carrier family 9, subfamily A (NHE4, cation proton antiporter 4), member 4	2q12.1	389015	0.391106	0.306995	0.404942	-0.426824	0.462187
7961287	4.72404	5.11579	4.96257	5.1289	7961287	chr12	-	11174218	11175219	24	BC101804,ENST00000573562,ENST00000574336,ENST00000	TAS2R19	taste receptor, type 2, member 19	12p13.2	259294	0.39175	0.238534	0.404865	-0.371915	0.408266
8161865	8.66187	8.6066	8.31299	9.06666	8161865	chr9	-	79226292	79328638	29	AB050197,ENST00000376718,ENST00000426088,ENST00000	PRUNE2	prune homolog 2 (Drosophila)	9q21.2	158471	-0.055266	-0.348881	0.404796	-0.819491	0.841473
7970595	4.37504	4.4241	5.00802	4.77976	7970595	chr13	-	24465238	24478900	9	BC015452,BC110413,ENST00000382140,ENST00000382137,	C1QTNF9B-AS1,C1QTNF9B	C1QTNF9B antisense RNA 1 (non-protein coding),C1q and tumor necrosis factor related protein 9B	13q12,13q12.12,---	542767,387911,---	0.0490674	0.632979	0.404729	-0.332371	0.294884
7971177	7.55523	7.61051	7.60814	7.95991	7971177	chr13	-	41129801	41240734	26	AF032885,ENST00000379561,NM_002015	FOXO1	forkhead box O1	13q14.1	2308	0.0552836	0.0529114	0.404678	-0.976038	0.983866
8058520	4.47319	4.84872	4.78042	4.87752	8058520	chr2	-	208986332	208989313	18	BC117338,ENST00000264376,NM_006891	CRYGD	crystallin, gamma D	2q33-q35	1421	0.375526	0.307223	0.404332	-0.567161	0.599229
8114470	5.22867	5.85621	5.57726	5.63281	8114470	chr5	-	138205079	138211009	24	BC126408,ENST00000274711,NM_015564	LRRTM2	leucine rich repeat transmembrane neuronal 2	5q31.2	26045	0.62754	0.348585	0.404132	0.520872	-0.486771
8164008	5.37971	5.89108	5.64384	5.78378	8164008	chr9	-	125871777	125873708	17	AF251293,NR_026677	MIR600HG	MIR600 host gene (non-protein coding)	9q33.3	81571	0.511361	0.264127	0.404062	0.137001	-0.097794
8031712	7.24783	7.59716	7.51037	7.65184	8031712	chr19	+	57764803	57773667	24	AK297977,BC140786,ENST00000414468,ENST00000535550,	ZNF805	zinc finger protein 805	19q13.43	390980	0.349329	0.262537	0.404005	-0.646791	0.676391
8030999	7.61653	7.62614	7.89412	8.0205	8030999	chr19	+	54024278	54083523	32	BC009433,ENST00000253144,ENST00000511593,ENST00000	ZNF331	zinc finger protein 331	19q13.42	55422	0.00960555	0.277593	0.403973	-0.87053	0.850427
8046895	9.96217	10.2295	10.1547	10.3659	8046895	chr2	+	187558789	187628514	28	AK289737,ENST00000304698,ENST00000272804,NM_177454	FAM171B	family with sequence similarity 171, member B	2q32.1	165215	0.267349	0.192575	0.403707	-0.841762	0.862415
8163149	6.41649	6.399	6.60344	6.82005	8163149	chr9	-	112137979	112260586	45	M64572,ENST00000374541,ENST00000394831,ENST0000026	PTPN3	protein tyrosine phosphatase, non-receptor type 3	9q31	5774	-0.0174864	0.186956	0.403567	-0.957261	0.945098
8134339	9.66469	9.80647	9.92907	10.0682	8134339	chr7	+	94285637	94299007	41	AB049150,ENST00000482108,ENST00000488574,NM_001172	PEG10	paternally expressed 10	7q21	23089	0.141782	0.264384	0.403481	-0.96277	0.951349
8083839	2.96641	3.30472	3.11704	3.36988	8083839	chr3	+	169755738	169803191	25	BC000181,ENST00000355897,NM_014373	GPR160	G protein-coupled receptor 160	3q26.2-q27	26996	0.338309	0.150635	0.403471	-0.531965	0.564974
7942769	4.16906	4.92919	4.55857	4.57251	7942769	chr11	+	77184416	77188074	23	AL834516	DKFZp434E1119	uncharacterized DKFZp434E1119	11q14.1	283218	0.760125	0.389508	0.403447	0.647205	-0.61661
8146957	2.85785	2.93348	3.07278	3.26106	8146957	chr8	+	75736772	75767264	31	ENST00000260113,NM_015886	PI15	peptidase inhibitor 15	8q21.11	51050	0.0756244	0.214926	0.40321	-0.975019	0.965492
7938213	4.19573	4.39872	4.39872	4.5988	7938213	chr11	+	7260009	7490273	33	BC046367,ENST00000318881,NM_175733	SYT9	synaptotagmin IX	11p15.4	143425	0.202991	0.202991	0.40307	-0.977296	0.984898
8159354	6.15177	6.50705	6.21528	6.55484	8159354	chr9	+	139553308	139567130	39	AY358902,ENST00000371699,ENST00000406555,ENST00000	EGFL7	EGF-like-domain, multiple 7	9q34.3	51162	0.355279	0.0635137	0.40307	-0.42637	0.461742
7961293	2.02749	2.79415	2.28471	2.43043	7961293	chr12	-	11213995	11214893	12	ENST00000574263,ENST00000573885,ENST00000533467,NM	TAS2R46	taste receptor, type 2, member 46	12p13.2	259292	0.76666	0.257226	0.402945	0.440096	-0.404309
7918008	7.3726	7.48499	7.37391	7.77543	7918008	chr1	-	100652478	100715417	30	BC016675,ENST00000370132,ENST00000370131,ENST00000	DBT	dihydrolipoamide branched chain transacylase E2	1p31	1629	0.112395	0.00131774	0.402832	-0.88482	0.902522
7999642	9.0441	9.08174	9.21912	9.44678	7999642	chr16	-	15688244	15737009	42	BC137165,ENST00000396368,ENST00000548025,ENST00000	KIAA0430	KIAA0430	16p13.11	9665	0.0376377	0.175023	0.402676	-0.985872	0.978492
8069208	6.77022	7.36845	7.09179	7.17263	8069208	chr21	+	46825088	46933634	52	BC063833,ENST00000400337,ENST00000355480,ENST00000	COL18A1	collagen, type XVIII, alpha 1	21q22.3	80781	0.598225	0.321561	0.402408	0.434035	-0.398136
8016739	10.5079	10.4332	10.3132	10.9102	8016739	chr17	-	48939584	48943706	26	BC098415,ENST00000499247,ENST00000268957,NM_005749	TOB1	transducer of ERBB2, 1	17q21	10140	-0.0747473	-0.194745	0.402269	-0.91924	0.934064
8166184	7.6158	7.56332	7.7932	8.01802	8166184	chrX	+	15756392	15805748	32	BC028142,ENST00000318636,ENST00000454127,NM_007220	CA5B	carbonic anhydrase VB, mitochondrial	Xp21.1	11238	-0.0524821	0.177391	0.402217	-0.950327	0.937301
8072143	5.53975	5.73457	5.66752	5.94166	8072143	chr22	+	29138019	29153498	31	BC065569,ENST00000216027,ENST00000450178,ENST00000	HSCB	HscB iron-sulfur cluster co-chaperone homolog (E. coli)	22q12.1	150274	0.194821	0.127772	0.401908	-0.900318	0.916796
8159554	8.02951	8.26062	8.77564	8.43139	8159554	chr9	+	139971980	139978991	32	AK128529,ENST00000409858,ENST00000360271,NM_207309	UAP1L1	UDP-N-acteylglucosamine pyrophosphorylase 1-like 1	9q34.3	91373	0.231117	0.746129	0.401884	-0.021418	-0.0180617
7950751	6.43057	6.68889	6.40402	6.83237	7950751	chr11	-	82752506	82752640	24	NR_033347	SNORA70E	small nucleolar RNA, H/ACA box 70E	---	100379250	0.258324	-0.0265458	0.401805	-0.601508	0.632573
8163019	5.80641	6.31202	5.78728	6.20814	8163019	chr9	-	111616865	111619247	26	AK097670,ENST00000374667,NM_006686	ACTL7B	actin-like 7B	9q31	10880	0.505614	-0.0191336	0.401734	-0.121774	0.160858
8169995	6.05699	6.37449	6.41216	6.45859	8169995	chrX	+	133941219	133988641	22	AK295485,BC017868,BC063491,ENST00000370785,ENST000	FAM122C	family with sequence similarity 122C	Xq26.3	159091	0.317503	0.355167	0.401599	-0.968918	0.958398
8042978	3.37328	3.75935	3.8505	3.7748	8042978	chr2	+	79252826	79255697	19	AB161038,ENST00000393897,ENST00000272324,NM_001008	REG3G	regenerating islet-derived 3 gamma	2p12	130120	0.386067	0.477216	0.401518	0.150485	-0.18939
8136115	6.30274	5.87584	6.70822	6.70418	8136115	chr7	+	129074287	129128237	48	AK290165,ENST00000249344,ENST00000435494,NM_020704	FAM40B	family with sequence similarity 40, member B	7q32.1	57464	-0.426898	0.405481	0.401448	-0.66902	0.639161
7946695	2.36338	2.40083	2.34398	2.76438	7946695	chr11	-	13929032	13929133	4	ENST00000364986	RN5S331	RNA, 5S ribosomal 331	---	---	0.0374512	-0.0194035	0.400999	-0.943268	0.955639
8036373	5.80339	6.05489	5.71116	6.20399	8036373	chr19	-	37597638	37663628	31	BC063820,ENST00000356958,ENST00000292841,ENST00000	ZNF585A	zinc finger protein 585A	19q13.12	199704	0.251502	-0.0922314	0.400599	-0.572471	0.604389
8061389	4.27833	4.28548	4.48814	4.6787	8061389	chr20	+	23471766	23476960	26	AF059244,ENST00000449810,ENST00000246012,NM_005492	CST8	cystatin 8 (cystatin-related epididymal specific)	20p11.21	10047	0.00714233	0.209809	0.400371	-0.946729	0.93328
8007427	6.4656	6.89725	6.7831	6.8659	8007427	chr17	+	41026192	41026386	6	AF067406,ENST00000308423,NM_003734	AOC3	amine oxidase, copper containing 3 (vascular adhesion protein 1)	17q21	8639	0.431658	0.317503	0.4003	-0.0410078	0.0804148
8142087	6.74021	7.16733	6.87398	7.14048	8142087	chr7	-	105248299	105264714	51	AK300338,ENST00000419735,ENST00000477775,NM_020725	ATXN7L1	ataxin 7-like 1	7q22.3	222255	0.427114	0.13377	0.400263	-0.225269	0.263551
8161892	4.75214	5.29718	4.52624	5.1524	8161892	chr9	-	80037995	80263226	30	AF105201,ENST00000341700,NM_004297	GNA14	guanine nucleotide binding protein (G protein), alpha 14	9q21	9630	0.545039	-0.225899	0.400261	-0.132117	0.171141
8095435	2.10006	2.26214	2.50452	2.50019	8095435	chr4	+	70916159	70924561	23	BC017835,ENST00000246896,ENST00000511674,ENST00000	HTN1	histatin 1	4q13	3346	0.162075	0.40446	0.400131	-0.660504	0.630353
8164995	8.24887	8.46151	8.35687	8.64893	8164995	chr9	-	136896656	136933633	42	AK299519,AY513270,BC032124,ENST00000303407,ENST000	BRD3	bromodomain containing 3	9q34	8019	0.212641	0.108	0.40006	-0.839248	0.860057
8093839	5.0467	5.3604	5.15524	5.44674	8093839	chr4	+	4349867	4420785	36	BC034227,ENST00000421177,ENST00000513555,ENST00000	D4S234E	DNA segment on chromosome 4 (unique) 234 expressed sequence	4p16.3	27065	0.31371	0.108545	0.40005	-0.566755	0.598834
8075637	7.52512	7.5294	7.76284	7.92467	8075637	chr22	-	33668847	34316410	42	AJ007583,ENST00000354992,ENST00000402320,ENST00000	LARGE	like-glycosyltransferase	22q12.3	9215	0.00427369	0.237714	0.39955	-0.915394	0.898791
8125321	6.08222	6.38601	6.44821	6.48174	8125321	chr6	-	32116134	32120860	30	##################################################	PRRT1,LOC100507547	proline-rich transmembrane protein 1,uncharacterized LOC100507547	6p21.32,---	80863.1	0.303787	0.365987	0.399512	-0.886367	0.867401
8146225	6.88918	6.67729	7.1716	7.28847	8146225	chr8	+	42396756	42408123	26	BC013035,ENST00000438528,ENST00000417410,ENST00000	C8orf40	chromosome 8 open reading frame 40	8p11.21	114926	-0.211893	0.282418	0.399291	-0.794512	0.769923
8072274	7.33044	7.47207	7.954	7.72973	8072274	chr22	+	30163358	30166402	27	ENST00000330029,ENST00000401406,ENST00000406782,NM	UQCR10	ubiquinol-cytochrome c reductase, complex III subunit X	22q12.2	29796	0.141629	0.623563	0.399288	-0.250765	0.212359
8058498	5.54937	5.69756	5.74446	5.94847	8058498	chr2	-	208627310	208634143	54	ENST00000295417,NM_003468	FZD5	frizzled family receptor 5	2q33.3	7855	0.148193	0.19509	0.3991	-0.999323	0.999996
8085689	8.17578	8.13592	8.14623	8.57487	8085689	chr3	-	17199899	17782399	29	ENST00000253692,NM_001134381	TBC1D5	TBC1 domain family, member 5	3p24.3	9779	-0.0398597	-0.0295457	0.399091	-0.981451	0.988253
7920264	5.35863	5.74511	5.65077	5.75768	7920264	chr1	-	153509623	153514241	19	ENST00000368718,ENST00000368717,ENST00000359215,NM	S100A5	S100 calcium binding protein A5	1q21	6276	0.386483	0.292134	0.399049	-0.405772	0.441533
8031037	1.4578	1.44219	1.66935	1.85672	8031037	chr19	+	54244567	54244661	4	NR_030214	MIR517C	microRNA 517c	19q13.42	574492	-0.0156083	0.211552	0.398926	-0.93396	0.919126
8009443	7.11949	7.76205	7.48667	7.51819	8009443	chr17	+	66255323	66417000	39	AB023218,AY358380,BC012375,ENST00000452479,ENST000	ARSG	arylsulfatase G	17q24.2	22901	0.642562	0.367177	0.3987	0.591024	-0.558723
7981708	5.46537	6.08967	5.48225	5.86371	7981708	chr14	-	106066403	106068065	15	ENST00000390541	IGHE	immunoglobulin heavy constant epsilon	---	---	0.624303	0.0168804	0.398342	0.066709	-0.0272728
7997676	5.79524	6.45823	5.92777	6.1933	7997676	chr16	+	85316564	85321696	28	BC030801	LINC00311	long intergenic non-protein coding RNA 311	16q24.1	197196	0.662991	0.132536	0.398068	0.211233	-0.172487
8125825	8.28632	8.30807	8.52324	8.68434	8125825	chr6	-	34255997	34360451	23	AF062529,ENST00000358797,NM_006703,NM_001202470	NUDT3,RPS10-NUDT3	nudix (nucleoside diphosphate linked moiety X)-type motif 3,RPS10-NUDT3 readthrough	6p21.2,6p21	11165.1	0.0217491	0.236915	0.398021	-0.923817	0.907986
7994981	7.16101	7.05726	7.38829	7.55885	7994981	chr16	+	30960415	30966259	30	BC015555,ENST00000318663,ENST00000563161,ENST00000	ORAI3	ORAI calcium release-activated calcium modulator 3	16p11.2	93129	-0.103757	0.227277	0.397836	-0.881033	0.861674
8096440	4.01157	3.94374	4.79072	4.40928	8096440	chr4	+	93225808	94693649	34	AF009014,AB209318,BC099652,BC099653,BC099654,ENST0	GRID2	glutamate receptor, ionotropic, delta 2	4q22	2895	-0.067837	0.779147	0.397705	-0.267465	0.229223
7923705	4.13691	4.81484	4.35671	4.53437	7923705	chr1	-	204676469	204676556	25	ENST00000516841	RN5S75	RNA, 5S ribosomal 75	---	---	0.677937	0.219805	0.397468	0.335691	-0.298248
8077851	6.41413	6.71481	6.77021	6.81155	8077851	chr3	+	11294385	11304421	29	BC060802,ENST00000438284,ENST00000431010,ENST00000	HRH1	histamine receptor H1	3p25	3269	0.300683	0.356084	0.397426	-0.923452	0.907587
8120043	7.62096	7.31499	7.57516	8.01789	8120043	chr6	+	45296054	45518819	27	ENST00000483377,ENST00000465038,ENST00000371438,EN	RUNX2	runt-related transcription factor 2	6p21	860	-0.305971	-0.0458022	0.396926	-0.987026	0.979919
8142232	4.01606	4.28054	4.12597	4.4129	8142232	chr7	-	107663996	107770800	45	AF028816,AK300385,BC140804,BC144591,ENST0000020538	LAMB4	laminin, beta 4	7q31	22798	0.264481	0.109913	0.396843	-0.709684	0.73694
7899436	7.07681	7.19172	6.91082	7.47363	7899436	chr1	+	28586006	28609002	31	AY123223,ENST00000253063,NM_031459	SESN2	sestrin 2	1p35.3	83667	0.114907	-0.165985	0.396818	-0.741125	0.767048
8113113	4.1732	4.17874	4.35875	4.56988	8113113	chr5	-	93854927	93954302	29	BC035515,ENST00000513200,ENST00000329378,ENST00000	KIAA0825	KIAA0825	5q15	285600	0.00554196	0.185552	0.396677	-0.9653	0.95424
7901931	6.04112	6.20909	6.43516	6.4375	7901931	chr1	+	63989061	64038364	36	AK292220,ENST00000371088,NM_032437	EFCAB7	EF-hand calcium binding domain 7	1p31.3	84455	0.167974	0.394044	0.396384	-0.678716	0.649199
8107769	9.25751	9.12461	9.1848	9.65355	8107769	chr5	+	127419458	127525380	36	ENST00000262461	SLC12A2	solute carrier family 12 (sodium/potassium/chloride transporters), member 2	5q23.3	6558	-0.132903	-0.0727048	0.396039	-0.994025	0.997559
8092083	3.04068	3.30348	3.53432	3.4366	8092083	chr3	-	170714137	170744768	26	AK290846,AK292741,AK298418,BC060041,J03810,ENST000	SLC2A2	solute carrier family 2 (facilitated glucose transporter), member 2	3q26.1-q26.2	6514	0.262798	0.493642	0.395918	-0.297235	0.259315
7919080	4.29024	4.52358	4.21835	4.68611	7919080	chr1	-	120377388	120387779	27	NM_001047980	NBPF7	neuroblastoma breakpoint family, member 7	1p12	343505	0.233345	-0.0718943	0.395866	-0.612591	0.643313
8133688	5.00807	5.23736	5.24812	5.40392	8133688	chr7	+	75573100	75573234	25	NR_002955	SNORA14A	small nucleolar RNA, H/ACA box 14A	7q11.23	677801	0.229293	0.240051	0.395852	-0.987894	0.993248
8139826	4.96986	5.37575	4.95589	5.36571	8139826	chr7	-	64312772	64318194	20	ENST00000426891,AL834121	SEPHS1P1	selenophosphate synthetase 1 pseudogene 1	---,7q11.21	-0.168474	0.405896	-0.0139655	0.395852	-0.285125	0.322736
7976148	4.06188	4.47958	4.51375	4.45746	7976148	chr14	+	90042560	90043816	25	NR_024620	PRO1768	PRO1768	14q32.11	29018	0.417707	0.451877	0.395584	0.652426	-0.681832
8045279	5.94886	6.24879	6.5202	6.34442	8045279	chr2	+	132140139	132140209	19	ENST00000487933	TRNAS31P	transfer RNA serine 31 (anticodon UGA) pseudogene	---	---	0.299931	0.571349	0.39556	-0.0445961	0.00512847
8085370	8.02109	8.41793	8.18791	8.41664	8085370	chr3	-	12299861	12299953	8	ENST00000434751	GSTM5P1	glutathione S-transferase mu 5 pseudogene 1	---	---	0.396845	0.166827	0.395552	-0.300505	0.337918
7936798	5.11705	5.09902	5.20965	5.51253	7936798	chr10	-	124591665	124605736	14	AY260047,AY358556,ENST00000368904,ENST00000368901,	CUZD1,FAM24B-CUZD1	CUB and zona pellucida-like domains 1,FAM24B-CUZD1 readthrough	10q26.13,10q	50624.1	-0.018028	0.0926027	0.395483	-0.998855	0.996188
8148276	4.13595	4.11836	4.28175	4.53142	8148276	chr8	+	125985540	125991631	27	BX537876,ENST00000319286,NM_152412	ZNF572	zinc finger protein 572	8q24.13	137209	-0.0175886	0.145803	0.39547	-0.981987	0.973763
8033332	4.08682	4.59429	4.16756	4.48212	8033332	chr19	-	6957004	6990857	32	AY181245,NR_024075	EMR4P	egf-like module containing, mucin-like, hormone receptor-like 4 pseudogene	19p13.3	326342	0.507465	0.0807363	0.395298	-0.0537578	0.093131
7953723	3.46424	3.83792	3.69361	3.85953	7953723	chr12	+	8276226	8291203	30	AF067800,ENST00000229332,ENST00000345999,ENST00000	CLEC4A	C-type lectin domain family 4, member A	12p13	50856	0.373684	0.229375	0.395295	-0.417034	0.452585
8003850	7.41571	7.41281	7.64635	7.81093	8003850	chr17	+	4046550	4060991	28	BC051697,ENST00000575251,ENST00000301391,ENST00000	CYB5D2	cytochrome b5 domain containing 2	17p13.2	124936	-0.002905	0.230634	0.395218	-0.917214	0.900774
8148474	4.96832	5.35211	5.15282	5.36337	8148474	chr8	+	141950650	141950763	25	ENST00000517055	RN5S278	RNA, 5S ribosomal 278	---	---	0.38379	0.184496	0.395054	-0.350091	0.386792
8151615	5.54611	5.68148	5.86439	5.94081	8151615	---	---	0	0	25	AF495523,ENST00000379010,NM_172239,NR_003594	REXO1L1,LOC100288562,REXO1L2P	REX1, RNA exonuclease 1 homolog (S. cerevisiae)-like 1,exonuclease GOR-like,REX1, RNA exonuclease 1 homolog (S. cerevisiae)-like 2 (pseudogene)	8q21.2	254958,100288562,100288527	0.135372	0.31828	0.394703	-0.85623	0.835171
8151627	5.54611	5.68148	5.86439	5.94081	8151627	---	---	0	0	25	AF495523,ENST00000379010,NM_172239,NR_003594	REXO1L1,LOC100288562,REXO1L2P	REX1, RNA exonuclease 1 homolog (S. cerevisiae)-like 1,exonuclease GOR-like,REX1, RNA exonuclease 1 homolog (S. cerevisiae)-like 2 (pseudogene)	8q21.2	254958,100288562,100288527	0.135372	0.31828	0.394703	-0.85623	0.835171
8119102	4.34523	4.43601	4.31359	4.73979	8119102	chr6	+	36690372	36696578	21	ENST00000229824,NM_001257357	RAB44	RAB44, member RAS oncogene family	6p21.31-p21.2	401258	0.0907867	-0.0316327	0.394565	-0.879403	0.89751
7969835	6.5215	6.7819	6.77149	6.91595	7969835	chr13	+	100741337	101182689	30	AF385926,ENST00000376285,ENST00000376286,ENST00000	PCCA	propionyl CoA carboxylase, alpha polypeptide	13q32	5095	0.260393	0.249988	0.394446	-0.961574	0.971662
8111490	4.03109	3.43324	5.01883	4.42549	8111490	chr5	-	35048848	35230577	25	BC059392,ENST00000231423,ENST00000382002,ENST00000	PRLR	prolactin receptor	5p13.2	5618	-0.597855	0.987732	0.394397	-0.350162	0.312916
8131067	5.07055	5.48069	5.48852	5.46436	8131067	chr7	+	1084243	1098897	25	BC014241,ENST00000500070,ENST00000297468,ENST00000	GPR146,LOC100505568,LOC100505551	G protein-coupled receptor 146,uncharacterized LOC100505568,uncharacterized LOC100505551	7p22.3,---	115330,100505568,100505551	0.410142	0.417974	0.393813	0.859347	-0.878863
8043187	11.6307	11.7375	11.6356	12.0243	8043187	chr2	+	85766288	85772403	26	BC001686,ENST00000306434,ENST00000424323,NM_005911	MAT2A	methionine adenosyltransferase II, alpha	2p11.2	4144	0.106793	0.00490273	0.393601	-0.892002	0.90915
8006119	5.73063	5.70735	6.00991	6.12411	8006119	chr17	+	28444097	28444194	23	NR_029945,NR_036149	MIR423,MIR3184	microRNA 423,microRNA 3184	17q11.2,---	494335	-0.0232864	0.279282	0.393479	-0.844395	0.822591
8068353	8.41821	8.78559	8.94529	8.81161	8068353	chr21	+	35445823	35515334	52	ENST00000381151,NM_006933	SLC5A3	solute carrier family 5 (sodium/myo-inositol cotransporter), member 3	21q22.12	6526	0.367383	0.527082	0.393401	0.157031	-0.195891
8031293	5.04654	5.48619	5.17612	5.43991	8031293	chr19	+	55277928	55278796	7	AY366242,ENST00000336077,ENST00000291633,ENST00000	KIR2DL2,KIR2DL1,LOC100287534,KIR3DL3,KIR2DL5B,KIR2DL5A,KIR3DS1,KIR2DL4,LOC100653050,KIR2DP1	###############################################################################################################################################################################################################################################################	19q13.4,---,19p13.3	3803,3802,100287534,100133046,553128,57292,3813,3805,100653050,---	0.439653	0.129584	0.393374	-0.170481	0.209242
8157905	6.87203	6.84807	6.99034	7.26521	8157905	chr9	+	129089122	129269320	26	AK000001,ENST00000361171,ENST00000485886,NM_033446	FAM125B	family with sequence similarity 125, member B	9q33.3	89853	-0.0239544	0.118312	0.393185	-0.991744	0.98591
7917634	2.34666	2.69263	2.54105	2.73946	7917634	chr1	-	91843000	91870366	26	AK096330,AB204867,BC144198,ENST00000370425,ENST000	HFM1	HFM1, ATP-dependent DNA helicase homolog (S. cerevisiae)	1p22.2	164045	0.345967	0.194393	0.392799	-0.512291	0.54579
8175016	5.71704	6.05446	5.90175	6.10981	8175016	chrX	-	128779325	128788914	36	BC021104,ENST00000429967,ENST00000307484,NM_017413	APLN	apelin	Xq25	8862	0.337417	0.184706	0.39277	-0.539498	0.572312
7926297	4.85383	5.01699	5.27118	5.24618	7926297	chr10	+	13769796	13769926	16	ENST00000362537	RN5S301	RNA, 5S ribosomal 301	---	---	0.163166	0.417355	0.39235	-0.603384	0.571436
8143534	4.54161	4.98766	4.81974	4.93391	8143534	chr7	-	142638201	142659503	25	BC003135,BC050639,M64934,ENST00000355265,ENST00000	KEL	Kell blood group, metallo-endopeptidase	7q33	3792	0.446044	0.278131	0.392294	0.00868979	0.0307876
7970439	6.59883	6.85001	6.97391	6.99104	7970439	chr13	-	20712394	20735183	29	BC121137,ENST00000241125,NM_021954	GJA3	gap junction protein, alpha 3, 46kDa	13q12.11	2700	0.251181	0.375082	0.392208	-0.750354	0.723676
7966779	4.44068	4.94992	4.79064	4.83286	7966779	chr12	-	117650979	117799582	36	U17327,ENST00000317775,ENST00000338101,ENST0000039	NOS1	nitric oxide synthase 1 (neuronal)	12q24.2-q24.31	4842	0.509242	0.349964	0.392179	0.460387	-0.424988
8170531	4.60035	4.71787	4.65083	4.99251	8170531	chrX	+	151080996	151093642	20	AK300179,AY954624,BC017723,ENST00000370340,ENST000	MAGEA4	melanoma antigen family A, 4	Xq28	4103	0.117521	0.050488	0.392167	-0.921179	0.935821
7971208	7.14828	7.26732	7.43313	7.54016	7971208	chr13	-	41701705	41706936	23	BC000560,ENST00000379485,ENST00000499385,NM_152903	KBTBD6	kelch repeat and BTB (POZ) domain containing 6	13q14.11	89890	0.119038	0.284855	0.391885	-0.907349	0.890049
8138489	8.27639	7.80575	8.5045	8.66817	8138489	chr7	-	21940517	21985517	31	BC025242,ENST00000356195,ENST00000406877,ENST00000	CDCA7L	cell division cycle associated 7-like	7p15.3	55536	-0.470638	0.228111	0.391784	-0.793614	0.76898
8009568	6.20683	6.47218	6.54443	6.59844	8009568	chr17	+	72209690	72258159	42	AF319952,AK126955,AK296511,BC005168,BC107492,BC107	TTYH2	tweety homolog 2 (Drosophila)	17q25.1	94015	0.26535	0.337603	0.391609	-0.923632	0.907783
7981514	10.6398	10.7999	10.6421	11.0313	7981514	chr14	-	105403590	105436819	33	BC090889,ENST00000555122,ENST00000333244,NM_138420	AHNAK2	AHNAK nucleoprotein 2	14q32.33	113146	0.160173	0.00235375	0.391568	-0.808977	0.83155
8138459	4.15189	4.50035	4.54445	4.54342	8138459	chr7	-	19758938	19813216	33	ENST00000405764	TMEM196	transmembrane protein 196	7p21.1	256130	0.348453	0.39256	0.391528	-0.656832	0.626556
8176193	5.1021	5.03063	5.09402	5.49361	8176193	chrX	-	154064063	154250998	51	M14113,ENST00000360256,NM_000132	F8	coagulation factor VIII, procoagulant component	Xq28	2157	-0.0714693	-0.00808538	0.391506	-0.996226	0.998876
7971669	4.32199	4.69277	4.46839	4.71342	7971669	chr13	-	51387124	51387242	25	ENST00000363841	RN5S28	RNA, 5S ribosomal 28	---	---	0.370782	0.146404	0.391429	-0.376616	0.412888
8093624	6.89213	7.0441	7.24871	7.28319	8093624	chr4	+	2794754	2840914	27	AB000462,ENST00000356331,ENST00000442312,ENST00000	SH3BP2	SH3-domain binding protein 2	4p16.3	6452	0.151961	0.356573	0.391052	-0.764899	0.738877
8036444	4.98646	5.44573	5.13545	5.37725	8036444	chr19	-	38229186	38264393	22	BC064962,ENST00000536220,ENST00000357309,ENST00000	ZNF573	zinc finger protein 573	19q13.12	126231	0.459268	0.148986	0.390795	-0.0983424	0.137547
7906372	3.73093	4.08671	3.85101	4.12166	7906372	chr1	+	158576229	158577170	24	ENST00000361284,NM_001004478	OR10Z1	olfactory receptor, family 10, subfamily Z, member 1	1q23.1	128368	0.355782	0.120086	0.39073	-0.416039	0.451609
8162276	7.24945	7.2921	7.21997	7.64006	8162276	chr9	-	94171327	94186144	27	U26173,ENST00000375724,ENST00000297689,NM_005384	NFIL3	nuclear factor, interleukin 3 regulated	9q22	4783	0.0426498	-0.0294792	0.39061	-0.930601	0.944324
7961069	2.93419	2.90322	3.12899	3.32459	7961069	chr12	-	9875091	9885895	25	BC093857,ENST00000327839,NM_001253750,NM_172004,NM	CLECL1	C-type lectin-like 1	12p13.31	160365	-0.0309761	0.194793	0.390395	-0.938888	0.924569
8120967	10.9236	11.2775	11.1669	11.3138	8120967	chr6	+	86159809	86205498	35	BC065937,ENST00000257770,ENST00000369651,NM_002526	NT5E	5'-nucleotidase, ecto (CD73)	6q14-q21	4907	0.353869	0.24334	0.390212	-0.522642	0.555887
8083075	5.92466	6.06654	6.04055	6.31458	8083075	chr3	+	140950682	141013745	33	AY358460,BC036701,BX647621,ENST00000286353,ENST000	ACPL2	acid phosphatase-like 2	3q23	92370	0.141886	0.11589	0.389917	-0.955475	0.966378
8033742	3.10605	3.15253	3.19998	3.4956	8033742	chr19	-	9371730	9372209	23	X89673	OR7E18P	olfactory receptor, family 7, subfamily E, member 18 pseudogene	19p13.2	390885	0.0464779	0.0939334	0.389555	-0.996346	0.998941
7939942	2.54115	2.70407	2.42197	2.93066	7939942	chr11	+	55563032	55563976	25	ENST00000335605,NM_001004735	OR5D14	olfactory receptor, family 5, subfamily D, member 14	11q11	219436	0.16292	-0.119178	0.389516	-0.696701	0.724474
8150872	9.67039	9.5659	9.86857	10.0595	8150872	chr8	-	56985613	56987069	11	L06498,ENST00000519807,ENST00000009589,ENST0000052	RPS20,SNORD54	ribosomal protein S20,small nucleolar RNA, C/D box 54	8q12	6224.27	-0.104488	0.198185	0.389064	-0.904692	0.887169
8028248	6.34715	6.59749	6.37027	6.73607	8028248	chr19	+	37959982	37976242	25	BC130425,ENST00000330173,ENST00000388801,NM_144694	ZNF570	zinc finger protein 570	19q13.12	148268	0.250344	0.0231216	0.38892	-0.640147	0.669972
7951987	3.79851	4.18709	4.01456	4.18716	7951987	chr11	-	117771359	117800115	25	AB048796,ENST00000528626,ENST00000524993,ENST00000	TMPRSS13	transmembrane protease, serine 13	11q23	84000	0.388576	0.21605	0.388644	-0.305479	0.342827
8100853	2.94157	3.37606	3.4423	3.33019	8100853	chr4	-	72607410	72649934	33	AK223458,AK290827,AK298433,AK315853,BC057228,ENST0	GC	group-specific component (vitamin D binding protein)	4q12-q13	2638	0.434493	0.500727	0.388617	0.666302	-0.695216
8132250	7.12845	6.97267	6.92471	7.51694	8132250	chr7	+	33944523	34195484	48	AK289963,AY324650,BC060868,ENST00000297161,ENST000	BMPER	BMP binding endothelial regulator	7p14.3	168667	-0.155773	-0.203738	0.38849	-0.959248	0.969654
[truncated: 20,898 more rows]

## Sheet: Reference DEGs
Reference differentially expressed genes
[truncated: 116 more rows]

## Sheet: Downregulated genes (n=696)
Gradually downregulated genes during serial xenotransplantation in NSG mice = 696 genes (# of genes validated using DAVID Gene Name Batch Viewer tool)
[truncated: 662 more rows]

[truncated: 3 more sheets: Upregulated genes (n=544), Gene Ontology Analysis, List of EMT-related genes]
